# Supplementary material for: Genomic analysis of methanogenic archaea reveals a shift towards energy conservation
Source: BMC Genomics. 2017 Aug 21;18:639. doi: 10.1186/s12864-017-4036-4 (PMC5563889; doi:10.1186/s12864-017-4036-4)
Supplement: Supplementary file 2 — Genes in Msph. cuniculi not in other Methanosphaera. (XLSX 13 kb) [file 12864_2017_4036_MOESM2_ESM.xlsx]

## Sheet: cuniculi_genome_comparison
Gene	Annotation
Mcuniculi_binned.CDS.1932	4-carboxymuconolactone decarboxylase (EC 4.1.1.44)
Mcuniculi_binned.CDS.2295	4-carboxymuconolactone decarboxylase (EC 4.1.1.44)
Mcuniculi_binned.CDS.2194	Archaeal heat shock regulator, ArsR family
Mcuniculi_binned.CDS.794	Beta-glucosidase (EC 3.2.1.21)
Mcuniculi_binned.CDS.1781	Chromosome segregation ATPase
Mcuniculi_binned.CDS.2361	Co-activator of prophage gene expression IbrA
Mcuniculi_binned.CDS.2362	Co-activator of prophage gene expression IbrB
Mcuniculi_binned.CDS.303	Cyclic beta-1,2-glucan synthase (EC 2.4.1.-)
Mcuniculi_binned.CDS.2998	Dephospho-CoA kinase archaeal, predicted (EC 2.7.1.24)
Mcuniculi_binned.CDS.1692	DNA topoisomerase III (EC 5.99.1.2)
Mcuniculi_binned.CDS.2164	DNA-cytosine methyltransferase (EC 2.1.1.37)
Mcuniculi_binned.CDS.522	DNA-cytosine methyltransferase (EC 2.1.1.37)
Mcuniculi_binned.CDS.2116	DNA-cytosine methyltransferase (EC 2.1.1.37)
Mcuniculi_binned.CDS.2084	FIG045374: Type II restriction enzyme, methylase subunit YeeA
Mcuniculi_binned.CDS.1719	hypothetical protein
Mcuniculi_binned.CDS.1708	hypothetical protein
Mcuniculi_binned.CDS.1698	hypothetical protein
Mcuniculi_binned.CDS.1691	hypothetical protein
Mcuniculi_binned.CDS.1690	hypothetical protein
Mcuniculi_binned.CDS.1684	hypothetical protein
Mcuniculi_binned.CDS.1683	hypothetical protein
Mcuniculi_binned.CDS.1679	hypothetical protein
Mcuniculi_binned.CDS.1674	hypothetical protein
Mcuniculi_binned.CDS.1673	hypothetical protein
Mcuniculi_binned.CDS.1670	hypothetical protein
Mcuniculi_binned.CDS.1656	hypothetical protein
Mcuniculi_binned.CDS.1655	hypothetical protein
Mcuniculi_binned.CDS.1790	hypothetical protein
Mcuniculi_binned.CDS.1856	hypothetical protein
Mcuniculi_binned.CDS.1855	hypothetical protein
Mcuniculi_binned.CDS.1853	hypothetical protein
Mcuniculi_binned.CDS.1916	hypothetical protein
Mcuniculi_binned.CDS.2052	hypothetical protein
Mcuniculi_binned.CDS.2085	hypothetical protein
Mcuniculi_binned.CDS.2080	hypothetical protein
Mcuniculi_binned.CDS.2471	hypothetical protein
Mcuniculi_binned.CDS.2464	hypothetical protein
Mcuniculi_binned.CDS.2460	hypothetical protein
Mcuniculi_binned.CDS.2456	hypothetical protein
Mcuniculi_binned.CDS.2453	hypothetical protein
Mcuniculi_binned.CDS.2451	hypothetical protein
Mcuniculi_binned.CDS.2450	hypothetical protein
Mcuniculi_binned.CDS.2449	hypothetical protein
Mcuniculi_binned.CDS.2447	hypothetical protein
Mcuniculi_binned.CDS.2444	hypothetical protein
Mcuniculi_binned.CDS.2440	hypothetical protein
Mcuniculi_binned.CDS.2439	hypothetical protein
Mcuniculi_binned.CDS.2437	hypothetical protein
Mcuniculi_binned.CDS.2430	hypothetical protein
Mcuniculi_binned.CDS.2428	hypothetical protein
Mcuniculi_binned.CDS.2426	hypothetical protein
Mcuniculi_binned.CDS.2408	hypothetical protein
Mcuniculi_binned.CDS.2407	hypothetical protein
Mcuniculi_binned.CDS.2368	hypothetical protein
Mcuniculi_binned.CDS.2365	hypothetical protein
Mcuniculi_binned.CDS.2364	hypothetical protein
Mcuniculi_binned.CDS.2357	hypothetical protein
Mcuniculi_binned.CDS.2351	hypothetical protein
Mcuniculi_binned.CDS.2335	hypothetical protein
Mcuniculi_binned.CDS.2560	hypothetical protein
Mcuniculi_binned.CDS.2797	hypothetical protein
Mcuniculi_binned.CDS.2958	hypothetical protein
Mcuniculi_binned.CDS.2949	hypothetical protein
Mcuniculi_binned.CDS.2908	hypothetical protein
Mcuniculi_binned.CDS.3062	hypothetical protein
Mcuniculi_binned.CDS.3041	hypothetical protein
Mcuniculi_binned.CDS.3040	hypothetical protein
Mcuniculi_binned.CDS.3223	hypothetical protein
Mcuniculi_binned.CDS.2692	Inner membrane protein YrbG, predicted calcium/sodium:proton antiporter
Mcuniculi_binned.CDS.2278	Manganese-dependent inorganic pyrophosphatase (EC 3.6.1.1)
Mcuniculi_binned.CDS.2779	Mov34 family protein
Mcuniculi_binned.CDS.2433	Phage tail length tape-measure protein
Mcuniculi_binned.CDS.2704	Putative RNA-binding protein COG1094
Mcuniculi_binned.CDS.1527	SSU ribosomal protein S29e (S14p)
Mcuniculi_binned.CDS.2948	Type II restriction endonuclease
Mcuniculi_binned.CDS.2947	Type II restriction endonuclease
Mcuniculi_binned.CDS.1818	Ubiquinone/menaquinone biosynthesis methyltransferase UbiE (EC 2.1.1.-)
Mcuniculi_binned.CDS.2901	Uncharacterized protein MJ0966
Mcuniculi_binned.CDS.1721
Mcuniculi_binned.CDS.1701
Mcuniculi_binned.CDS.1700
Mcuniculi_binned.CDS.1699
Mcuniculi_binned.CDS.1697
Mcuniculi_binned.CDS.1696
Mcuniculi_binned.CDS.1695
Mcuniculi_binned.CDS.1694
Mcuniculi_binned.CDS.1693
Mcuniculi_binned.CDS.1689
Mcuniculi_binned.CDS.1688
Mcuniculi_binned.CDS.1687
Mcuniculi_binned.CDS.1685
Mcuniculi_binned.CDS.1682
Mcuniculi_binned.CDS.1681
Mcuniculi_binned.CDS.1680
Mcuniculi_binned.CDS.1678
Mcuniculi_binned.CDS.1677
Mcuniculi_binned.CDS.1676
Mcuniculi_binned.CDS.1675
Mcuniculi_binned.CDS.1671
Mcuniculi_binned.CDS.1669
Mcuniculi_binned.CDS.1668
Mcuniculi_binned.CDS.1667
Mcuniculi_binned.CDS.1665
Mcuniculi_binned.CDS.1663
Mcuniculi_binned.CDS.1662
Mcuniculi_binned.CDS.1659
Mcuniculi_binned.CDS.1658
Mcuniculi_binned.CDS.1657
Mcuniculi_binned.CDS.1654
Mcuniculi_binned.CDS.1651
Mcuniculi_binned.CDS.1650
Mcuniculi_binned.CDS.2
Mcuniculi_binned.CDS.1804
Mcuniculi_binned.CDS.1802
Mcuniculi_binned.CDS.1801
Mcuniculi_binned.CDS.1800
Mcuniculi_binned.CDS.1787
Mcuniculi_binned.CDS.1858
Mcuniculi_binned.CDS.1857
Mcuniculi_binned.CDS.1854
Mcuniculi_binned.CDS.1832
Mcuniculi_binned.CDS.1825
Mcuniculi_binned.CDS.1933
Mcuniculi_binned.CDS.1931
Mcuniculi_binned.CDS.1930
Mcuniculi_binned.CDS.1925
Mcuniculi_binned.CDS.1900
Mcuniculi_binned.CDS.1962
Mcuniculi_binned.CDS.351
Mcuniculi_binned.CDS.1995
Mcuniculi_binned.CDS.2045
Mcuniculi_binned.CDS.2079
Mcuniculi_binned.CDS.2235
Mcuniculi_binned.CDS.2232
Mcuniculi_binned.CDS.2196
Mcuniculi_binned.CDS.515
Mcuniculi_binned.CDS.2117
Mcuniculi_binned.CDS.2109
Mcuniculi_binned.CDS.464
Mcuniculi_binned.CDS.2093
Mcuniculi_binned.CDS.637
Mcuniculi_binned.CDS.2279
Mcuniculi_binned.CDS.2276
Mcuniculi_binned.CDS.623
Mcuniculi_binned.CDS.2266
Mcuniculi_binned.CDS.2265
Mcuniculi_binned.CDS.2264
Mcuniculi_binned.CDS.619
Mcuniculi_binned.CDS.2262
Mcuniculi_binned.CDS.2261
Mcuniculi_binned.CDS.2260
Mcuniculi_binned.CDS.2288
Mcuniculi_binned.CDS.2287
Mcuniculi_binned.CDS.2286
Mcuniculi_binned.CDS.2283
Mcuniculi_binned.CDS.661
Mcuniculi_binned.CDS.2298
Mcuniculi_binned.CDS.2297
Mcuniculi_binned.CDS.2296
Mcuniculi_binned.CDS.2311
Mcuniculi_binned.CDS.2483
Mcuniculi_binned.CDS.2482
Mcuniculi_binned.CDS.2481
Mcuniculi_binned.CDS.2480
Mcuniculi_binned.CDS.2479
Mcuniculi_binned.CDS.2478
Mcuniculi_binned.CDS.2477
Mcuniculi_binned.CDS.2476
Mcuniculi_binned.CDS.2475
Mcuniculi_binned.CDS.2474
Mcuniculi_binned.CDS.2473
Mcuniculi_binned.CDS.2472
Mcuniculi_binned.CDS.2470
Mcuniculi_binned.CDS.2469
Mcuniculi_binned.CDS.2468
Mcuniculi_binned.CDS.2467
Mcuniculi_binned.CDS.2465
Mcuniculi_binned.CDS.2463
Mcuniculi_binned.CDS.2462
Mcuniculi_binned.CDS.2461
Mcuniculi_binned.CDS.2459
Mcuniculi_binned.CDS.2458
Mcuniculi_binned.CDS.2457
Mcuniculi_binned.CDS.2455
Mcuniculi_binned.CDS.2454
Mcuniculi_binned.CDS.2446
Mcuniculi_binned.CDS.2438
Mcuniculi_binned.CDS.2436
Mcuniculi_binned.CDS.2432
Mcuniculi_binned.CDS.2431
Mcuniculi_binned.CDS.2429
Mcuniculi_binned.CDS.781
Mcuniculi_binned.CDS.2427
Mcuniculi_binned.CDS.2424
Mcuniculi_binned.CDS.2423
Mcuniculi_binned.CDS.2422
Mcuniculi_binned.CDS.2421
Mcuniculi_binned.CDS.2420
Mcuniculi_binned.CDS.773
Mcuniculi_binned.CDS.771
Mcuniculi_binned.CDS.2417
Mcuniculi_binned.CDS.2416
Mcuniculi_binned.CDS.2410
Mcuniculi_binned.CDS.2369
Mcuniculi_binned.CDS.2367
Mcuniculi_binned.CDS.2363
Mcuniculi_binned.CDS.2360
Mcuniculi_binned.CDS.2359
Mcuniculi_binned.CDS.2358
Mcuniculi_binned.CDS.2356
Mcuniculi_binned.CDS.2355
Mcuniculi_binned.CDS.2354
Mcuniculi_binned.CDS.2353
Mcuniculi_binned.CDS.2352
Mcuniculi_binned.CDS.2350
Mcuniculi_binned.CDS.2349
Mcuniculi_binned.CDS.2347
Mcuniculi_binned.CDS.2346
Mcuniculi_binned.CDS.2345
Mcuniculi_binned.CDS.2344
Mcuniculi_binned.CDS.2343
Mcuniculi_binned.CDS.2342
Mcuniculi_binned.CDS.2341
Mcuniculi_binned.CDS.2340
Mcuniculi_binned.CDS.2339
Mcuniculi_binned.CDS.2338
Mcuniculi_binned.CDS.2337
Mcuniculi_binned.CDS.2333
Mcuniculi_binned.CDS.2331
Mcuniculi_binned.CDS.2330
Mcuniculi_binned.CDS.2328
Mcuniculi_binned.CDS.2485
Mcuniculi_binned.CDS.2484
Mcuniculi_binned.CDS.929
Mcuniculi_binned.CDS.2568
Mcuniculi_binned.CDS.2567
Mcuniculi_binned.CDS.2566
Mcuniculi_binned.CDS.2565
Mcuniculi_binned.CDS.2551
Mcuniculi_binned.CDS.2541
Mcuniculi_binned.CDS.2536
Mcuniculi_binned.CDS.2765
Mcuniculi_binned.CDS.2741
Mcuniculi_binned.CDS.2732
Mcuniculi_binned.CDS.2729
Mcuniculi_binned.CDS.2717
Mcuniculi_binned.CDS.1068
Mcuniculi_binned.CDS.2715
Mcuniculi_binned.CDS.1025
Mcuniculi_binned.CDS.2783
Mcuniculi_binned.CDS.3013
Mcuniculi_binned.CDS.2979
Mcuniculi_binned.CDS.2978
Mcuniculi_binned.CDS.2974
Mcuniculi_binned.CDS.2950
Mcuniculi_binned.CDS.1297
Mcuniculi_binned.CDS.2945
Mcuniculi_binned.CDS.2938
Mcuniculi_binned.CDS.2922
Mcuniculi_binned.CDS.2921
Mcuniculi_binned.CDS.2919
Mcuniculi_binned.CDS.2899
Mcuniculi_binned.CDS.1239
Mcuniculi_binned.CDS.3121
Mcuniculi_binned.CDS.3087
Mcuniculi_binned.CDS.1424
Mcuniculi_binned.CDS.3042
Mcuniculi_binned.CDS.3039
Mcuniculi_binned.CDS.3196
Mcuniculi_binned.CDS.3194
Mcuniculi_binned.CDS.3125
Mcuniculi_binned.CDS.3262
Mcuniculi_binned.CDS.3260
Mcuniculi_binned.CDS.3258
Mcuniculi_binned.CDS.3246
Mcuniculi_binned.CDS.3245
Mcuniculi_binned.CDS.3244
