# Supplementary material for: Genomic analysis of methanogenic archaea reveals a shift towards energy conservation
Source: BMC Genomics. 2017 Aug 21;18:639. doi: 10.1186/s12864-017-4036-4 (PMC5563889; doi:10.1186/s12864-017-4036-4)
Supplement: Supplementary file 3 — Genes in Mcor. parvum not in other Methanocorpusculum. (XLSX 16 kb) [file 12864_2017_4036_MOESM3_ESM.xlsx]

## Sheet: parvum_genome_comparison
Gene	Annotation	M. bavaricum	M. labreanum
M_Parvum_JH.CDS.3403	3-deoxy-manno-octulosonate cytidylyltransferase (EC 2.7.7.38)	Not_bavaricum	Not_labreanum
M_Parvum_JH.CDS.3400	4-hydroxy-2-oxovalerate aldolase (EC 4.1.3.39)	Not_bavaricum
M_Parvum_JH.CDS.2794	Adenine deaminase (EC 3.5.4.2)		Not_labreanum
M_Parvum_JH.CDS.2733	archaeal ATPase, fused to C-terminal DUF234 domain		Not_labreanum
M_Parvum_JH.CDS.1886	Carbon starvation protein A		Not_labreanum
M_Parvum_JH.CDS.3574	Cell surface protein	Not_bavaricum
M_Parvum_JH.CDS.3575	Cell surface protein	Not_bavaricum
M_Parvum_JH.CDS.3579	Cell surface protein	Not_bavaricum
M_Parvum_JH.CDS.2705	Cell surface protein	Not_bavaricum
M_Parvum_JH.CDS.2516	Conserved protein	Not_bavaricum
M_Parvum_JH.CDS.3129	CRISPR-associated negative autoregulator	Not_bavaricum	Not_labreanum
M_Parvum_JH.CDS.3134	CRISPR-associated protein Cas2	Not_bavaricum	Not_labreanum
M_Parvum_JH.CDS.3049	DNA-damage-inducible protein d		Not_labreanum
M_Parvum_JH.CDS.579	DNA-directed RNA polymerase subunit N (EC 2.7.7.6)	Not_bavaricum	Not_labreanum
M_Parvum_JH.CDS.3069	Endonuclease	Not_bavaricum	Not_labreanum
M_Parvum_JH.CDS.2266	Ferredoxin		Not_labreanum
M_Parvum_JH.CDS.1954	Fic domain protein, KPN_03553 type		Not_labreanum
M_Parvum_JH.CDS.3421	FIG00849539: hypothetical protein		Not_labreanum
M_Parvum_JH.CDS.3569	FIG01224653: hypothetical protein		Not_labreanum
M_Parvum_JH.CDS.3067	FIG01232333: hypothetical protein	Not_bavaricum	Not_labreanum
M_Parvum_JH.CDS.2526	HD family hydrolase, diverged	Not_bavaricum
M_Parvum_JH.CDS.2690	hypothetical protein	Not_bavaricum	Not_labreanum
M_Parvum_JH.CDS.3390	hypothetical protein	Not_bavaricum	Not_labreanum
M_Parvum_JH.CDS.1510	hypothetical protein		Not_labreanum
M_Parvum_JH.CDS.3414	hypothetical protein	Not_bavaricum	Not_labreanum
M_Parvum_JH.CDS.1732	hypothetical protein	Not_bavaricum
M_Parvum_JH.CDS.2406	hypothetical protein		Not_labreanum
M_Parvum_JH.CDS.2351	hypothetical protein	Not_bavaricum
M_Parvum_JH.CDS.2263	hypothetical protein	Not_bavaricum	Not_labreanum
M_Parvum_JH.CDS.2188	hypothetical protein	Not_bavaricum	Not_labreanum
M_Parvum_JH.CDS.3565	hypothetical protein		Not_labreanum
M_Parvum_JH.CDS.2016	hypothetical protein	Not_bavaricum	Not_labreanum
M_Parvum_JH.CDS.2556	hypothetical protein		Not_labreanum
M_Parvum_JH.CDS.2478	hypothetical protein	Not_bavaricum	Not_labreanum
M_Parvum_JH.CDS.3412	hypothetical protein	Not_bavaricum	Not_labreanum
M_Parvum_JH.CDS.3389	hypothetical protein	Not_bavaricum	Not_labreanum
M_Parvum_JH.CDS.3070	hypothetical protein	Not_bavaricum	Not_labreanum
M_Parvum_JH.CDS.3175	hypothetical protein	Not_bavaricum	Not_labreanum
M_Parvum_JH.CDS.3546	hypothetical protein	Not_bavaricum
M_Parvum_JH.CDS.1953	hypothetical protein	Not_bavaricum
M_Parvum_JH.CDS.3443	hypothetical protein	Not_bavaricum	Not_labreanum
M_Parvum_JH.CDS.3068	hypothetical protein	Not_bavaricum	Not_labreanum
M_Parvum_JH.CDS.2521	hypothetical protein	Not_bavaricum
M_Parvum_JH.CDS.1951	hypothetical protein	Not_bavaricum
M_Parvum_JH.CDS.3369	hypothetical protein	Not_bavaricum	Not_labreanum
M_Parvum_JH.CDS.3572	hypothetical protein		Not_labreanum
M_Parvum_JH.CDS.3174	hypothetical protein	Not_bavaricum
M_Parvum_JH.CDS.3577	hypothetical protein		Not_labreanum
M_Parvum_JH.CDS.3580	hypothetical protein	Not_bavaricum	Not_labreanum
M_Parvum_JH.CDS.3583	hypothetical protein		Not_labreanum
M_Parvum_JH.CDS.2508	hypothetical protein	Not_bavaricum	Not_labreanum
M_Parvum_JH.CDS.3398	hypothetical protein	Not_bavaricum
M_Parvum_JH.CDS.3549	hypothetical protein	Not_bavaricum
M_Parvum_JH.CDS.3518	hypothetical protein		Not_labreanum
M_Parvum_JH.CDS.2520	hypothetical protein	Not_bavaricum
M_Parvum_JH.CDS.3383	hypothetical protein		Not_labreanum
M_Parvum_JH.CDS.3166	hypothetical protein	Not_bavaricum	Not_labreanum
M_Parvum_JH.CDS.3139	hypothetical protein	Not_bavaricum	Not_labreanum
M_Parvum_JH.CDS.3410	hypothetical protein		Not_labreanum
M_Parvum_JH.CDS.3477	hypothetical protein	Not_bavaricum	Not_labreanum
M_Parvum_JH.CDS.3473	hypothetical protein	Not_bavaricum	Not_labreanum
M_Parvum_JH.CDS.431	hypothetical protein	Not_bavaricum
M_Parvum_JH.CDS.2512	hypothetical protein	Not_bavaricum
M_Parvum_JH.CDS.2518	hypothetical protein	Not_bavaricum
M_Parvum_JH.CDS.2932	hypothetical protein	Not_bavaricum	Not_labreanum
M_Parvum_JH.CDS.2523	hypothetical protein	Not_bavaricum
M_Parvum_JH.CDS.2519	hypothetical protein	Not_bavaricum
M_Parvum_JH.CDS.709	hypothetical protein	Not_bavaricum
M_Parvum_JH.CDS.2510	hypothetical protein	Not_bavaricum
M_Parvum_JH.CDS.3391	hypothetical protein	Not_bavaricum	Not_labreanum
M_Parvum_JH.CDS.3570	hypothetical protein		Not_labreanum
M_Parvum_JH.CDS.3385	hypothetical protein	Not_bavaricum
M_Parvum_JH.CDS.3548	hypothetical protein	Not_bavaricum
M_Parvum_JH.CDS.3097	hypothetical protein	Not_bavaricum	Not_labreanum
M_Parvum_JH.CDS.3184	hypothetical protein	Not_bavaricum	Not_labreanum
M_Parvum_JH.CDS.3429	hypothetical protein		Not_labreanum
M_Parvum_JH.CDS.3587	hypothetical protein		Not_labreanum
M_Parvum_JH.CDS.3026	LSU ribosomal protein L24e		Not_labreanum
M_Parvum_JH.CDS.3008	LSU ribosomal protein L39e	Not_bavaricum
M_Parvum_JH.CDS.2182	LysR family transcriptional regulator STM2281		Not_labreanum
M_Parvum_JH.CDS.3132	M. jannaschii predicted coding region MJ0978	Not_bavaricum	Not_labreanum
M_Parvum_JH.CDS.2144	Membrane bound hydrogenase, MbhF subunit		Not_labreanum
M_Parvum_JH.CDS.2525	membrane protein	Not_bavaricum
M_Parvum_JH.CDS.3098	Mobile element protein	Not_bavaricum	Not_labreanum
M_Parvum_JH.CDS.3552	Mobile element protein		Not_labreanum
M_Parvum_JH.CDS.3168	Molybdenum ABC transporter, periplasmic molybdenum-binding protein ModA (TC 3.A.1.8.1)		Not_labreanum
M_Parvum_JH.CDS.1981	Nitroreductase family protein		Not_labreanum
M_Parvum_JH.CDS.3413	O-antigen flippase Wzx	Not_bavaricum
M_Parvum_JH.CDS.3190	Oligopeptide ABC transporter, periplasmic oligopeptide-binding protein OppA (TC 3.A.1.5.1)	Not_bavaricum
M_Parvum_JH.CDS.3191	Oligopeptide transport system permease protein OppB (TC 3.A.1.5.1)	Not_bavaricum
M_Parvum_JH.CDS.3192	Oligopeptide transport system permease protein OppC (TC 3.A.1.5.1)	Not_bavaricum
M_Parvum_JH.CDS.2906	predicted protein	Not_bavaricum
M_Parvum_JH.CDS.2513	predicted protein	Not_bavaricum
M_Parvum_JH.CDS.2212	Predicted Zn-ribbon RNA-binding protein with a function in translation		Not_labreanum
M_Parvum_JH.CDS.3179	Prophage Lp2 protein 6		Not_labreanum
M_Parvum_JH.CDS.2161	putative acetyltransferase		Not_labreanum
M_Parvum_JH.CDS.1862	Putative cytoplasmic protein		Not_labreanum
M_Parvum_JH.CDS.2267	Similar to carbon monoxide dehydrogenase corrinoid/iron-sulfur protein		Not_labreanum
M_Parvum_JH.CDS.1950	Sulfopyruvate decarboxylase - alpha subunit (EC 4.1.1.79) / Sulfopyruvate decarboxylase - beta subunit (EC 4.1.1.79)	Not_bavaricum
M_Parvum_JH.CDS.1977	TPR domain protein, putative component of TonB system	Not_bavaricum
M_Parvum_JH.CDS.3557	Transcriptional regulator		Not_labreanum
M_Parvum_JH.CDS.3167	Transcriptional regulator, TetR family	Not_bavaricum
M_Parvum_JH.CDS.2499	Translation initiation factor 1A		Not_labreanum
M_Parvum_JH.CDS.3380	Type I restriction-modification system, DNA-methyltransferase subunit M (EC 2.1.1.72)	Not_bavaricum
M_Parvum_JH.CDS.2486	Type I restriction-modification system, DNA-methyltransferase subunit M (EC 2.1.1.72)	Not_bavaricum
M_Parvum_JH.CDS.2269	Type I restriction-modification system, DNA-methyltransferase subunit M (EC 2.1.1.72)	Not_bavaricum
M_Parvum_JH.CDS.1855	Type I restriction-modification system, DNA-methyltransferase subunit M (EC 2.1.1.72)	Not_bavaricum
M_Parvum_JH.CDS.3379	Type I restriction-modification system, restriction subunit R (EC 3.1.21.3)	Not_bavaricum	Not_labreanum
M_Parvum_JH.CDS.2766	Type I restriction-modification system, restriction subunit R (EC 3.1.21.3)	Not_bavaricum	Not_labreanum
M_Parvum_JH.CDS.1860	Type I restriction-modification system, restriction subunit R (EC 3.1.21.3)	Not_bavaricum	Not_labreanum
M_Parvum_JH.CDS.2483	Type I restriction-modification system, restriction subunit R (EC 3.1.21.3)	Not_bavaricum	Not_labreanum
M_Parvum_JH.CDS.3381	Type I restriction-modification system, specificity subunit S (EC 3.1.21.3)	Not_bavaricum	Not_labreanum
M_Parvum_JH.CDS.2270	Type I restriction-modification system, specificity subunit S (EC 3.1.21.3)	Not_bavaricum	Not_labreanum
M_Parvum_JH.CDS.1856	Type I restriction-modification system, specificity subunit S (EC 3.1.21.3)	Not_bavaricum
M_Parvum_JH.CDS.2484	Type I restriction-modification system, specificity subunit S (EC 3.1.21.3)	Not_bavaricum	Not_labreanum
M_Parvum_JH.CDS.3399	UDP-N-acetylglucosamine 2-epimerase (EC 5.1.3.14)		Not_labreanum
M_Parvum_JH.CDS.3395	UDP-N-acetylglucosamine 2-epimerase (EC 5.1.3.14)		Not_labreanum
M_Parvum_JH.CDS.1947	Uncharacterized protein MJ0119	Not_bavaricum
M_Parvum_JH.CDS.3397	WbjC		Not_labreanum
M_Parvum_JH.CDS.3578		Not_bavaricum
M_Parvum_JH.CDS.973			Not_labreanum
M_Parvum_JH.CDS.958		Not_bavaricum	Not_labreanum
M_Parvum_JH.CDS.951		Not_bavaricum	Not_labreanum
M_Parvum_JH.CDS.1170		Not_bavaricum	Not_labreanum
M_Parvum_JH.CDS.1167		Not_bavaricum	Not_labreanum
M_Parvum_JH.CDS.1133		Not_bavaricum	Not_labreanum
M_Parvum_JH.CDS.2805			Not_labreanum
M_Parvum_JH.CDS.1031		Not_bavaricum	Not_labreanum
M_Parvum_JH.CDS.2796		Not_bavaricum	Not_labreanum
M_Parvum_JH.CDS.2782		Not_bavaricum	Not_labreanum
M_Parvum_JH.CDS.1008		Not_bavaricum	Not_labreanum
M_Parvum_JH.CDS.1007		Not_bavaricum	Not_labreanum
M_Parvum_JH.CDS.990		Not_bavaricum	Not_labreanum
M_Parvum_JH.CDS.1035		Not_bavaricum	Not_labreanum
M_Parvum_JH.CDS.1122		Not_bavaricum	Not_labreanum
M_Parvum_JH.CDS.1109			Not_labreanum
M_Parvum_JH.CDS.2854			Not_labreanum
M_Parvum_JH.CDS.1239		Not_bavaricum	Not_labreanum
M_Parvum_JH.CDS.3000		Not_bavaricum	Not_labreanum
M_Parvum_JH.CDS.1233		Not_bavaricum	Not_labreanum
M_Parvum_JH.CDS.1280		Not_bavaricum	Not_labreanum
M_Parvum_JH.CDS.1271		Not_bavaricum	Not_labreanum
M_Parvum_JH.CDS.3099			Not_labreanum
M_Parvum_JH.CDS.1344		Not_bavaricum	Not_labreanum
M_Parvum_JH.CDS.1338		Not_bavaricum	Not_labreanum
M_Parvum_JH.CDS.1319			Not_labreanum
M_Parvum_JH.CDS.3128		Not_bavaricum	Not_labreanum
M_Parvum_JH.CDS.1375		Not_bavaricum	Not_labreanum
M_Parvum_JH.CDS.1362		Not_bavaricum	Not_labreanum
M_Parvum_JH.CDS.1645			Not_labreanum
M_Parvum_JH.CDS.1644		Not_bavaricum	Not_labreanum
M_Parvum_JH.CDS.3387		Not_bavaricum	Not_labreanum
M_Parvum_JH.CDS.1636		Not_bavaricum	Not_labreanum
M_Parvum_JH.CDS.3378		Not_bavaricum	Not_labreanum
M_Parvum_JH.CDS.3230		Not_bavaricum	Not_labreanum
M_Parvum_JH.CDS.3215		Not_bavaricum	Not_labreanum
M_Parvum_JH.CDS.1469			Not_labreanum
M_Parvum_JH.CDS.3164		Not_bavaricum	Not_labreanum
M_Parvum_JH.CDS.1669			Not_labreanum
M_Parvum_JH.CDS.1667		Not_bavaricum	Not_labreanum
M_Parvum_JH.CDS.1307		Not_bavaricum	Not_labreanum
M_Parvum_JH.CDS.1298		Not_bavaricum	Not_labreanum
M_Parvum_JH.CDS.1296		Not_bavaricum	Not_labreanum
M_Parvum_JH.CDS.1294		Not_bavaricum	Not_labreanum
M_Parvum_JH.CDS.1699		Not_bavaricum
M_Parvum_JH.CDS.1679		Not_bavaricum	Not_labreanum
M_Parvum_JH.CDS.1678		Not_bavaricum	Not_labreanum
M_Parvum_JH.CDS.1671		Not_bavaricum	Not_labreanum
M_Parvum_JH.CDS.1726		Not_bavaricum	Not_labreanum
M_Parvum_JH.CDS.1725		Not_bavaricum	Not_labreanum
M_Parvum_JH.CDS.3444		Not_bavaricum	Not_labreanum
M_Parvum_JH.CDS.3510		Not_bavaricum	Not_labreanum
M_Parvum_JH.CDS.3508		Not_bavaricum
M_Parvum_JH.CDS.1790		Not_bavaricum	Not_labreanum
M_Parvum_JH.CDS.1780		Not_bavaricum	Not_labreanum
M_Parvum_JH.CDS.1777		Not_bavaricum	Not_labreanum
M_Parvum_JH.CDS.1749		Not_bavaricum	Not_labreanum
M_Parvum_JH.CDS.3483		Not_bavaricum	Not_labreanum
M_Parvum_JH.CDS.3590		Not_bavaricum	Not_labreanum
M_Parvum_JH.CDS.1843		Not_bavaricum	Not_labreanum
M_Parvum_JH.CDS.3586			Not_labreanum
M_Parvum_JH.CDS.1832		Not_bavaricum	Not_labreanum
M_Parvum_JH.CDS.1831		Not_bavaricum	Not_labreanum
M_Parvum_JH.CDS.600		Not_bavaricum	Not_labreanum
M_Parvum_JH.CDS.563		Not_bavaricum	Not_labreanum
M_Parvum_JH.CDS.532		Not_bavaricum	Not_labreanum
M_Parvum_JH.CDS.500		Not_bavaricum	Not_labreanum
M_Parvum_JH.CDS.485		Not_bavaricum	Not_labreanum
M_Parvum_JH.CDS.479		Not_bavaricum	Not_labreanum
M_Parvum_JH.CDS.466		Not_bavaricum	Not_labreanum
M_Parvum_JH.CDS.455		Not_bavaricum	Not_labreanum
M_Parvum_JH.CDS.1819		Not_bavaricum	Not_labreanum
M_Parvum_JH.CDS.1818			Not_labreanum
M_Parvum_JH.CDS.1814		Not_bavaricum	Not_labreanum
M_Parvum_JH.CDS.1811		Not_bavaricum	Not_labreanum
M_Parvum_JH.CDS.1798		Not_bavaricum	Not_labreanum
M_Parvum_JH.CDS.1797		Not_bavaricum	Not_labreanum
M_Parvum_JH.CDS.3531		Not_bavaricum	Not_labreanum
M_Parvum_JH.CDS.432		Not_bavaricum	Not_labreanum
M_Parvum_JH.CDS.417		Not_bavaricum	Not_labreanum
M_Parvum_JH.CDS.394		Not_bavaricum	Not_labreanum
M_Parvum_JH.CDS.375			Not_labreanum
M_Parvum_JH.CDS.363			Not_labreanum
M_Parvum_JH.CDS.333		Not_bavaricum	Not_labreanum
M_Parvum_JH.CDS.332		Not_bavaricum	Not_labreanum
M_Parvum_JH.CDS.329		Not_bavaricum	Not_labreanum
M_Parvum_JH.CDS.324		Not_bavaricum	Not_labreanum
M_Parvum_JH.CDS.2150		Not_bavaricum	Not_labreanum
M_Parvum_JH.CDS.3567		Not_bavaricum	Not_labreanum
M_Parvum_JH.CDS.3568		Not_bavaricum
M_Parvum_JH.CDS.281		Not_bavaricum	Not_labreanum
M_Parvum_JH.CDS.2090			Not_labreanum
M_Parvum_JH.CDS.256		Not_bavaricum	Not_labreanum
M_Parvum_JH.CDS.2053		Not_bavaricum	Not_labreanum
M_Parvum_JH.CDS.2049		Not_bavaricum	Not_labreanum
M_Parvum_JH.CDS.207		Not_bavaricum	Not_labreanum
M_Parvum_JH.CDS.189		Not_bavaricum	Not_labreanum
M_Parvum_JH.CDS.58		Not_bavaricum	Not_labreanum
M_Parvum_JH.CDS.1863			Not_labreanum
M_Parvum_JH.CDS.1861			Not_labreanum
M_Parvum_JH.CDS.3571		Not_bavaricum	Not_labreanum
M_Parvum_JH.CDS.182		Not_bavaricum	Not_labreanum
M_Parvum_JH.CDS.176		Not_bavaricum	Not_labreanum
M_Parvum_JH.CDS.142		Not_bavaricum	Not_labreanum
M_Parvum_JH.CDS.140		Not_bavaricum	Not_labreanum
M_Parvum_JH.CDS.136		Not_bavaricum	Not_labreanum
M_Parvum_JH.CDS.128		Not_bavaricum	Not_labreanum
M_Parvum_JH.CDS.1971		Not_bavaricum	Not_labreanum
M_Parvum_JH.CDS.118		Not_bavaricum	Not_labreanum
M_Parvum_JH.CDS.115		Not_bavaricum	Not_labreanum
M_Parvum_JH.CDS.1952			Not_labreanum
M_Parvum_JH.CDS.762		Not_bavaricum	Not_labreanum
M_Parvum_JH.CDS.761			Not_labreanum
M_Parvum_JH.CDS.732		Not_bavaricum	Not_labreanum
M_Parvum_JH.CDS.722		Not_bavaricum	Not_labreanum
M_Parvum_JH.CDS.2509		Not_bavaricum	Not_labreanum
M_Parvum_JH.CDS.2485		Not_bavaricum	Not_labreanum
M_Parvum_JH.CDS.679		Not_bavaricum	Not_labreanum
M_Parvum_JH.CDS.663		Not_bavaricum	Not_labreanum
M_Parvum_JH.CDS.655		Not_bavaricum	Not_labreanum
M_Parvum_JH.CDS.3581		Not_bavaricum	Not_labreanum
M_Parvum_JH.CDS.802		Not_bavaricum	Not_labreanum
M_Parvum_JH.CDS.801		Not_bavaricum	Not_labreanum
M_Parvum_JH.CDS.3402		Not_bavaricum	Not_labreanum
M_Parvum_JH.CDS.3404		Not_bavaricum	Not_labreanum
M_Parvum_JH.CDS.1858		Not_bavaricum
M_Parvum_JH.CDS.3382			Not_labreanum
M_Parvum_JH.CDS.2704		Not_bavaricum
M_Parvum_JH.CDS.3476		Not_bavaricum
M_Parvum_JH.CDS.1282		Not_bavaricum	Not_labreanum
M_Parvum_JH.CDS.3573			Not_labreanum
M_Parvum_JH.CDS.2930		Not_bavaricum	Not_labreanum
M_Parvum_JH.CDS.3388		Not_bavaricum	Not_labreanum
M_Parvum_JH.CDS.3130		Not_bavaricum	Not_labreanum
M_Parvum_JH.CDS.1641		Not_bavaricum	Not_labreanum
M_Parvum_JH.CDS.1859		Not_bavaricum
M_Parvum_JH.CDS.3411		Not_bavaricum	Not_labreanum
M_Parvum_JH.CDS.2933		Not_bavaricum	Not_labreanum
M_Parvum_JH.CDS.1134		Not_bavaricum	Not_labreanum
M_Parvum_JH.CDS.3153		Not_bavaricum	Not_labreanum
M_Parvum_JH.CDS.1399		Not_bavaricum	Not_labreanum
M_Parvum_JH.CDS.3394		Not_bavaricum
M_Parvum_JH.CDS.3482		Not_bavaricum	Not_labreanum
M_Parvum_JH.CDS.3478		Not_bavaricum	Not_labreanum
M_Parvum_JH.CDS.1784		Not_bavaricum	Not_labreanum
M_Parvum_JH.CDS.2359			Not_labreanum
M_Parvum_JH.CDS.3554		Not_bavaricum	Not_labreanum
M_Parvum_JH.CDS.420		Not_bavaricum	Not_labreanum
M_Parvum_JH.CDS.410		Not_bavaricum	Not_labreanum
M_Parvum_JH.CDS.251		Not_bavaricum	Not_labreanum
M_Parvum_JH.CDS.11		Not_bavaricum	Not_labreanum
M_Parvum_JH.CDS.740		Not_bavaricum	Not_labreanum
M_Parvum_JH.CDS.705		Not_bavaricum	Not_labreanum
M_Parvum_JH.CDS.2444		Not_bavaricum	Not_labreanum
M_Parvum_JH.CDS.782		Not_bavaricum	Not_labreanum
M_Parvum_JH.CDS.3530		Not_bavaricum	Not_labreanum
M_Parvum_JH.CDS.1837		Not_bavaricum	Not_labreanum
M_Parvum_JH.CDS.3528			Not_labreanum
M_Parvum_JH.CDS.3371			Not_labreanum
M_Parvum_JH.CDS.2028			Not_labreanum
M_Parvum_JH.CDS.449			Not_labreanum
M_Parvum_JH.CDS.2662		Not_bavaricum	Not_labreanum
M_Parvum_JH.CDS.2975		Not_bavaricum	Not_labreanum
M_Parvum_JH.CDS.3064		Not_bavaricum	Not_labreanum
M_Parvum_JH.CDS.1419			Not_labreanum
M_Parvum_JH.CDS.3427		Not_bavaricum	Not_labreanum
M_Parvum_JH.CDS.1766			Not_labreanum
M_Parvum_JH.CDS.3588			Not_labreanum
M_Parvum_JH.CDS.2407			Not_labreanum
M_Parvum_JH.CDS.482		Not_bavaricum	Not_labreanum
M_Parvum_JH.CDS.450		Not_bavaricum	Not_labreanum
M_Parvum_JH.CDS.1857		Not_bavaricum	Not_labreanum
M_Parvum_JH.CDS.773		Not_bavaricum	Not_labreanum
