# Supplementary material for: Genomic analysis of methanogenic archaea reveals a shift towards energy conservation
Source: BMC Genomics. 2017 Aug 21;18:639. doi: 10.1186/s12864-017-4036-4 (PMC5563889; doi:10.1186/s12864-017-4036-4)
Supplement: Supplementary file 4 — Predicted Membrane Proteins. (XLSX 206 kb) [file 12864_2017_4036_MOESM4_ESM.xlsx]

## Sheet: Mbryantii_membrane
Gene	Kbase Annotation	ORF length (aa)	SIGNAL P	Domain	Signal Sequence	Transmembrane Domains	Domain range
M_bryantii_genome.CDS.6854	hypothetical protein	701				17	13-35; 39-58; 70-92; 96-118; 138-160; 166-185; 192-211; 236-258; 270-289; 299-316; 323-341; 361-383; 403-425; 471-493; 505-527; 537-559; 566-588;
M_bryantii_genome.CDS.4059	hypothetical protein	752				17	12-31; 46-65; 74-96; 111-128; 145-164; 179-201; 208-227; 237-259; 289-311; 315-332; 339-361; 404-426; 439-461; 512-529; 541-560; 570-592; 605-627;
M_bryantii_genome.CDS.4024	hypothetical protein	711				17	7-24; 28-50; 62-84; 94-113; 134-156; 160-178; 185-203; 268-285; 292-309; 314-331; 352-374; 384-406; 413-435; 461-480; 506-528; 538-555; 567-589;
M_bryantii_genome.CDS.6663	hypothetical protein	764				15	17-39; 43-65; 77-99; 109-131; 167-186; 191-210; 217-239; 289-311; 320-342; 370-404; 440-462; 517-534; 546-568; 578-600; 613-635;
M_bryantii_genome.CDS.5312	hypothetical protein	493				14	7-29; 44-63; 76-98; 103-125; 132-151; 161-183; 196-215; 219-241; 261-283; 298-320; 327-344; 348-365; 386-408; 440-462;
M_bryantii_genome.CDS.5506		478				14	12-31; 41-63; 83-105; 115-137; 144-166; 171-193; 218-240; 255-277; 290-312; 327-349; 356-378; 383-405; 418-435; 439-461;
M_bryantii_genome.CDS.5562	hypothetical protein	488				14	13-35; 48-70; 82-104; 114-133; 140-162; 166-188; 201-223; 233-252; 272-294; 309-331; 338-360; 365-387; 408-430; 440-462;
M_bryantii_genome.CDS.6870	hypothetical protein	476				14	13-35; 40-62; 83-105; 115-137; 144-166; 171-193; 214-236; 251-273; 294-316; 326-348; 361-383; 387-409; 420-437; 441-463;
M_bryantii_genome.CDS.6707	hypothetical protein	489				14	15-37; 50-72; 82-100; 107-129; 144-163; 170-192; 202-224; 231-253; 273-295; 308-330; 340-359; 366-388; 414-436; 443-465;
M_bryantii_genome.CDS.6671	Permease of the drug/metabolite transporter (DMT) superfamily	474				14	13-35; 45-67; 80-102; 112-134; 146-165; 169-191; 212-234; 254-276; 295-317; 327-349; 356-378; 382-404; 416-434; 438-460;
M_bryantii_genome.CDS.6650	hypothetical protein	508				14	7-29; 44-66; 78-100; 105-127; 134-156; 161-180; 200-219; 224-246; 267-289; 299-321; 333-355; 359-381; 406-428; 487-504;
M_bryantii_genome.CDS.6625	hypothetical protein	493				14	12-34; 49-71; 83-105; 115-137; 149-171; 175-197; 210-232; 252-274; 295-317; 332-354; 361-383; 387-409; 416-438; 442-464;
M_bryantii_genome.CDS.6462	integral membrane transport protein	528	Y	1-45	NAEKVKNRNSEPGMVVLATLILGAAVANLNLSVANVALPSIGLAF	14	13-35; 50-72; 84-103; 113-135; 142-164; 169-191; 204-226; 231-248; 268-290; 305-327; 334-354; 364-386; 407-429; 482-500;
M_bryantii_genome.CDS.6327	hypothetical protein	498				14	21-43; 58-80; 87-109; 113-135; 148-167; 171-193; 206-228; 233-255; 275-297; 312-334; 341-363; 367-384; 412-434; 449-471;
M_bryantii_genome.CDS.6203	hypothetical protein	460	Y	1-29	KKKEIKNIVLITVALGSFLVPFMGTSLNI	14	9-31; 41-63; 76-98; 103-125; 134-156; 160-182; 195-217; 222-239; 259-281; 296-318; 325-344; 349-371; 392-414; 434-453;
M_bryantii_genome.CDS.6165	Energy conserving hydrogenase Ehb anchor subunit F	498				14	5-24; 31-53; 91-113; 120-139; 143-165; 178-200; 220-242; 254-276; 280-302; 314-336; 341-363; 384-403; 423-445; 465-487;
M_bryantii_genome.CDS.5987	hypothetical protein	457				14	13-35; 45-67; 80-102; 107-129; 136-158; 162-184; 197-216; 220-242; 262-284; 297-314; 321-343; 349-371; 392-414; 434-453;
M_bryantii_genome.CDS.5825		512				14	7-24; 44-66; 79-101; 106-128; 135-157; 162-181; 200-219; 223-245; 276-298; 302-321; 334-353; 363-385; 406-428; 479-498;
M_bryantii_genome.CDS.5723	hypothetical protein	482				14	12-31; 41-63; 83-105; 118-140; 149-168; 178-197; 236-253; 257-276; 297-319; 334-356; 363-382; 386-408; 421-439; 443-465;
M_bryantii_genome.CDS.5671	hypothetical protein	547	Y	1-25	NVLERKWRILFAIAIGTIMVPINAS	14	12-34; 49-68; 81-103; 108-127; 134-156; 161-183; 196-213; 223-242; 263-285; 295-314; 327-349; 354-376; 397-416; 436-458;
M_bryantii_genome.CDS.4715		460	Y	1-36	ENKANDVTKMTALLAATLAAFLVPFMGSSLNVALPT	14	13-35; 48-70; 83-105; 109-131; 138-160; 165-187; 199-218; 223-242; 262-284; 299-321; 328-350; 356-378; 399-418; 433-455;
M_bryantii_genome.CDS.4675	efflux pump antibiotic resistance protein	461				14	21-43; 53-75; 88-110; 114-136; 143-165; 169-191; 204-226; 231-253; 266-288; 303-325; 332-351; 361-383; 404-426; 436-458;
M_bryantii_genome.CDS.4197	Efflux pump antibiotic resistance protein	454	Y	1-33	GNNVNKMSALLIATIASFLTPFMGSSVNIALPA	14	12-34; 44-66; 79-101; 105-127; 134-156; 160-182; 199-218; 222-239; 260-282; 297-319; 326-348; 354-376; 397-419; 429-451;
M_bryantii_genome.CDS.4129	Efflux pump antibiotic resistance protein	458	Y	1-28	ENNNNIKLTALIIATLASFVSPFIAAAI	14	7-29; 44-66; 78-97; 101-123; 135-157; 161-183; 196-218; 222-241; 262-284; 299-318; 325-344; 348-370; 391-413; 428-450;
M_bryantii_genome.CDS.4077	hypothetical protein	497				14	29-51; 61-83; 110-132; 147-169; 176-195; 200-219; 258-280; 290-309; 321-343; 353-371; 384-406; 416-435; 442-464; 469-491;
M_bryantii_genome.CDS.4069	Multidrug efflux protein	586				14	21-43; 58-80; 92-111; 121-143; 156-178; 182-204; 217-239; 249-271; 292-314; 334-356; 363-382; 429-451; 464-486; 534-556;
M_bryantii_genome.CDS.4055	hypothetical protein	486				14	11-33; 48-70; 83-105; 120-142; 149-171; 175-197; 238-257; 262-279; 300-322; 327-349; 362-384; 389-411; 423-445; 449-468;
M_bryantii_genome.CDS.4014	hypothetical protein	478				14	13-35; 40-62; 82-104; 114-136; 149-168; 172-194; 214-236; 251-273; 294-316; 326-348; 361-383; 387-409; 416-435; 439-460;
M_bryantii_genome.CDS.3862	hypothetical protein	451	Y	1-26	NYKELKRDLLIVGILVSFLTPFVRAS	14	13-35; 45-67; 79-101; 105-127; 134-156; 161-183; 196-215; 220-239; 260-282; 292-311; 323-342; 347-369; 390-412; 427-449;
M_bryantii_genome.CDS.3854	hypothetical protein	471				14	25-47; 57-79; 91-110; 120-142; 149-171; 175-197; 214-231; 236-258; 279-301; 311-333; 340-362; 366-388; 412-434; 444-466;
M_bryantii_genome.CDS.3783	hypothetical protein	530				14	7-28; 43-65; 77-99; 104-126; 133-155; 160-182; 203-225; 235-257; 283-305; 310-332; 345-367; 377-399; 420-442; 494-516;
M_bryantii_genome.CDS.5513	Amino acid permease	482				13	27-49; 62-84; 104-126; 131-148; 153-175; 182-204; 219-241; 254-276; 299-321; 351-373; 377-396; 409-431; 436-453;
M_bryantii_genome.CDS.6858	hypothetical protein	481				13	10-32; 45-67; 82-104; 117-139; 149-171; 178-200; 253-275; 295-317; 332-354; 361-383; 387-409; 416-438; 442-464;
M_bryantii_genome.CDS.5779	hypothetical protein	538				13	25-47; 100-122; 137-156; 177-199; 203-225; 238-260; 289-311; 324-346; 356-378; 390-409; 413-435; 448-467; 482-504;
M_bryantii_genome.CDS.5737	hypothetical protein	413				13	4-21; 33-52; 56-78; 85-104; 108-130; 142-159; 174-196; 229-251; 261-283; 306-328; 332-354; 363-385; 390-412;
M_bryantii_genome.CDS.4883	hypothetical protein	477				13	24-46; 58-77; 81-103; 115-137; 141-163; 175-197; 202-220; 240-262; 277-299; 306-328; 338-360; 380-402; 417-439;
M_bryantii_genome.CDS.4550	Sodium/proline symporter	532				13	4-26; 46-68; 73-95; 122-144; 154-176; 189-211; 250-267; 288-310; 333-355; 390-412; 422-441; 448-466; 495-517;
M_bryantii_genome.CDS.4543	Sodium/proline symporter	532				13	4-25; 46-68; 72-94; 124-146; 159-181; 188-210; 244-266; 287-309; 332-354; 389-411; 421-440; 447-465; 494-516;
M_bryantii_genome.CDS.3795		508				13	52-74; 89-111; 118-137; 147-169; 176-198; 204-226; 239-258; 262-284; 303-325; 340-362; 369-386; 390-412; 480-502;
M_bryantii_genome.CDS.5192	hypothetical protein	525				12	12-34; 49-71; 92-114; 124-146; 167-189; 246-268; 323-345; 355-377; 389-411; 415-434; 446-464; 469-491;
M_bryantii_genome.CDS.5143	Multi antimicrobial extrusion protein (Na(+)/drug antiporter), MATE family of MDR efflux pumps	472				12	21-43; 58-80; 100-122; 137-159; 172-194; 199-221; 260-282; 287-309; 330-352; 367-388; 400-422; 427-449;
M_bryantii_genome.CDS.5533	Na(+)/H(+) antiporter	397				12	4-21; 33-52; 57-76; 89-111; 116-138; 181-203; 218-240; 245-262; 272-290; 297-319; 334-356; 363-385;
M_bryantii_genome.CDS.5512	Di-/tripeptide transporter	455				12	7-24; 29-51; 64-86; 96-118; 139-161; 171-190; 231-248; 280-302; 315-334; 349-371; 378-400; 420-442;
M_bryantii_genome.CDS.6839	hypothetical protein	434				12	25-47; 62-84; 97-119; 124-146; 158-177; 181-203; 239-261; 276-298; 305-324; 329-351; 364-386; 391-413;
M_bryantii_genome.CDS.6761	O-antigen export system permease protein RfbD	504				12	21-40; 45-67; 79-101; 106-123; 193-212; 216-238; 276-298; 308-330; 351-373; 383-405; 418-440; 472-494;
M_bryantii_genome.CDS.6708	MATE efflux family protein	470				12	39-61; 76-98; 110-132; 147-169; 182-204; 209-231; 265-287; 297-319; 339-361; 376-398; 410-432; 437-456;
M_bryantii_genome.CDS.6391		409				12	13-35; 50-72; 81-100; 105-127; 139-161; 166-188; 216-238; 248-270; 277-299; 304-326; 338-357; 372-394;
M_bryantii_genome.CDS.6269	Sulfate permease	562				12	13-35; 50-72; 77-99; 104-126; 139-161; 176-198; 210-232; 252-274; 294-316; 331-348; 353-375; 390-412;
M_bryantii_genome.CDS.5999	hypothetical protein	409				12	27-49; 59-81; 90-107; 111-133; 146-168; 178-200; 226-248; 263-282; 287-309; 313-335; 347-369; 379-398;
M_bryantii_genome.CDS.4865	hypothetical protein	424				12	19-41; 56-75; 82-104; 108-130; 150-172; 177-194; 232-254; 269-288; 295-317; 321-343; 372-390; 394-413;
M_bryantii_genome.CDS.4639	Anion permease ArsB/NhaD-like	545				12	89-111; 126-148; 161-183; 207-229; 250-272; 287-309; 349-383; 393-415; 422-444; 448-470; 475-497; 520-542;
M_bryantii_genome.CDS.4604	hypothetical protein	461				12	7-29; 34-56; 77-99; 114-136; 145-167; 182-201; 221-243; 258-280; 317-336; 341-363; 370-389; 393-415;
M_bryantii_genome.CDS.4134	Anion permease ArsB/NhaD-like	473				12	21-43; 53-75; 88-110; 137-159; 180-202; 222-244; 265-287; 291-313; 326-348; 363-385; 405-424; 450-472;
M_bryantii_genome.CDS.4023		412				12	24-46; 56-75; 95-117; 127-149; 156-178; 182-200; 220-242; 257-279; 291-313; 328-350; 359-381; 385-407;
M_bryantii_genome.CDS.3905	hypothetical protein	416	Y	1-19	FDLILACIIGVLCGVLTGL	12	5-26; 41-63; 100-122; 132-149; 156-174; 179-201; 222-244; 267-289; 309-331; 346-368; 370-392; 397-414;
M_bryantii_genome.CDS.3904	Arabinose-proton symporter	458				12	9-31; 51-71; 78-97; 103-125; 137-159; 164-186; 246-268; 283-305; 312-334; 344-366; 386-408; 412-431;
M_bryantii_genome.CDS.3772	Multi antimicrobial extrusion protein (Na(+)/drug antiporter), MATE family of MDR efflux pumps	486				12	29-51; 61-83; 104-126; 141-163; 176-198; 203-225; 257-279; 294-316; 333-355; 370-392; 404-426; 431-450;
M_bryantii_genome.CDS.4395	Multi antimicrobial extrusion protein (Na(+)/drug antiporter), MATE family of MDR efflux pumps	580				12	16-38; 53-75; 96-118; 133-155; 162-184; 189-211; 241-263; 278-300; 321-343; 353-375; 384-406; 410-432;
M_bryantii_genome.CDS.5062		408				12	12-34; 54-73; 78-100; 105-127; 139-161; 171-193; 221-243; 258-280; 287-306; 311-330; 343-365; 375-397;
M_bryantii_genome.CDS.5534	Sulfate permease	559				11	20-42; 46-68; 73-95; 99-121; 134-156; 171-193; 205-227; 247-269; 289-311; 326-348; 384-406;
M_bryantii_genome.CDS.5547	Oligosaccharyltransferase PglB (EC 2.4.1.119)	797				11	13-35; 95-117; 124-143; 153-175; 205-222; 226-248; 269-291; 334-356; 405-424; 434-456; 463-485;
M_bryantii_genome.CDS.6862	hypothetical protein	564				11	21-40; 91-113; 134-156; 176-198; 211-233; 291-313; 333-350; 355-373; 385-402; 407-429; 442-464;
M_bryantii_genome.CDS.6415	hypothetical protein	477				11	13-35; 142-164; 171-190; 195-212; 225-247; 262-284; 309-331; 341-358; 371-393; 403-420; 451-473;
M_bryantii_genome.CDS.6414	hypothetical protein	473				11	9-31; 139-161; 168-187; 192-209; 222-244; 259-281; 306-328; 338-355; 368-390; 400-417; 447-469;
M_bryantii_genome.CDS.6402	Ferrous iron transport protein B	701				11	289-311; 321-340; 347-369; 389-411; 424-446; 456-476; 513-532; 547-564; 571-593; 641-663; 675-697;
M_bryantii_genome.CDS.6341	hypothetical protein	667				11	34-53; 57-75; 80-102; 107-126; 131-148; 158-177; 350-367; 372-394; 401-423; 433-455; 462-484;
M_bryantii_genome.CDS.6249	Oligosaccharyltransferase PglB (EC 2.4.1.119)	790	Y	1-34	NIKETLFKLKPLLIILLLFSIVFLLRMETVSISG	11	13-35; 122-144; 151-169; 179-198; 205-222; 226-248; 269-291; 334-356; 406-425; 430-452; 464-486;
M_bryantii_genome.CDS.5574	hypothetical protein	452				11	10-32; 37-59; 92-114; 121-143; 153-172; 184-206; 221-243; 264-286; 338-360; 372-394; 398-420;
M_bryantii_genome.CDS.5940	Amino acid permease	441				11	12-34; 44-63; 86-108; 123-145; 158-180; 195-217; 238-260; 286-308; 337-359; 387-406; 413-434;
M_bryantii_genome.CDS.4770	hypothetical protein	544				11	7-29; 94-116; 123-145; 150-167; 174-191; 195-212; 217-239; 269-291; 298-320; 330-352; 359-378;
M_bryantii_genome.CDS.4767		568				11	17-35; 87-106; 113-132; 137-156; 168-190; 205-227; 240-259; 263-282; 303-322; 326-343; 363-380;
M_bryantii_genome.CDS.4655	Ammonium transporter	407				11	10-32; 39-61; 102-124; 131-153; 168-187; 194-216; 226-248; 260-282; 286-303; 316-338; 353-375;
M_bryantii_genome.CDS.4653	Ammonium transporter	408				11	10-32; 39-61; 101-123; 130-152; 167-186; 193-215; 225-247; 259-278; 283-302; 315-337; 352-374;
M_bryantii_genome.CDS.4620	Oligosaccharyltransferase PglB (EC 2.4.1.119)	756				11	12-31; 123-145; 150-172; 182-201; 208-225; 230-249; 256-278; 321-343; 356-375; 385-407; 428-450;
M_bryantii_genome.CDS.4611	hypothetical protein	568				11	22-44; 97-119; 126-148; 183-205; 217-239; 277-299; 319-338; 342-361; 373-390; 400-419; 426-448;
M_bryantii_genome.CDS.4610	hypothetical protein	562				11	15-37; 90-109; 119-141; 143-160; 175-197; 204-226; 268-290; 317-339; 362-384; 389-406; 421-443;
M_bryantii_genome.CDS.4609		373				11	15-37; 49-71; 84-106; 113-132; 136-155; 162-184; 204-226; 247-269; 289-308; 315-334; 344-366;
M_bryantii_genome.CDS.4177	Oligosaccharyltransferase PglB (EC 2.4.1.119)	807	Y	1-30	NTKILLSKAKPIIIIVLLFILAFSLRADAI	11	13-31; 126-144; 151-173; 179-198; 205-222; 226-248; 269-291; 334-356; 411-430; 440-459; 468-490;
M_bryantii_genome.CDS.4083	hypothetical protein	582				11	20-42; 47-69; 81-103; 159-176; 196-218; 233-255; 276-298; 337-356; 368-387; 397-419; 426-448;
M_bryantii_genome.CDS.5081	Potassium uptake protein TrkH	471	Y	1-14	LLGAAMLVPILVSL	11	22-44; 56-78; 111-133; 165-187; 213-235; 255-272; 287-306; 313-335; 384-406; 413-432; 447-469;
M_bryantii_genome.CDS.5074	hypothetical protein	603				11	9-31; 63-82; 87-104; 114-133; 140-157; 167-198; 218-240; 265-287; 307-326; 336-358; 371-390;
M_bryantii_genome.CDS.5058	Manganese transport protein MntH	420				11	13-32; 47-69; 92-114; 124-146; 155-174; 194-216; 237-259; 288-310; 331-353; 358-380; 393-415;
M_bryantii_genome.CDS.5196	signal transduction histidine kinase	705				10	12-31; 41-63; 76-98; 108-130; 142-164; 174-196; 209-231; 241-258; 278-300; 310-328;
M_bryantii_genome.CDS.5345	hypothetical protein	350	Y	1-19	GLFGIAGGISTVVGPTMGG	10	2-24; 29-51; 64-86; 90-112; 133-155; 170-189; 198-215; 225-247; 268-290; 305-327;
M_bryantii_genome.CDS.6830	Arsenical-resistance protein ACR3	358				10	25-44; 54-76; 96-118; 122-144; 164-186; 196-218; 231-253; 268-287; 300-322; 327-349;
M_bryantii_genome.CDS.6773	Arginine/ornithine antiporter ArcD	362				10	12-34; 44-66; 78-100; 104-126; 133-150; 155-173; 185-204; 227-249; 262-284; 288-310;
M_bryantii_genome.CDS.6490	hypothetical protein	360				10	12-34; 38-60; 67-86; 96-118; 120-137; 152-174; 225-247; 267-289; 309-328; 333-355;
M_bryantii_genome.CDS.6467	Phospho-N-acetylmuramoyl-pentapeptide-transferase (EC 2.7.8.13)	359				10	4-26; 47-69; 74-96; 164-186; 191-210; 217-236; 241-258; 263-285; 289-308; 336-358;
M_bryantii_genome.CDS.6281		302				10	5-24; 34-56; 79-101; 106-128; 137-155; 165-187; 194-216; 226-248; 257-275; 279-298;
M_bryantii_genome.CDS.5747	conserved protein	385				10	9-28; 43-65; 100-122; 137-154; 161-193; 203-225; 237-259; 296-318; 325-344; 354-376;
M_bryantii_genome.CDS.4787	Permease of the drug/metabolite transporter (DMT) superfamily	316				10	12-34; 49-71; 78-100; 105-127; 136-158; 162-184; 191-213; 223-245; 252-274; 278-295;
M_bryantii_genome.CDS.4098	hypothetical protein	530				10	12-34; 70-89; 102-124; 139-161; 174-203; 218-239; 272-294; 309-328; 335-357; 367-389;
M_bryantii_genome.CDS.4074	hypothetical protein	347				10	21-38; 42-64; 77-99; 103-125; 132-150; 160-179; 192-211; 221-240; 260-282; 287-304;
M_bryantii_genome.CDS.4053		448				10	7-29; 39-61; 81-103; 113-130; 143-165; 170-192; 289-311; 315-337; 350-372; 377-399;
M_bryantii_genome.CDS.3948	hypothetical protein	359				10	12-29; 34-56; 84-101; 121-143; 150-172; 177-194; 214-236; 246-268; 281-303; 313-335;
M_bryantii_genome.CDS.3840		343				10	13-35; 45-67; 80-99; 109-128; 149-168; 183-205; 218-240; 255-277; 282-304; 309-328;
M_bryantii_genome.CDS.3713		332				10	12-29; 39-58; 71-93; 108-130; 137-156; 166-188; 201-223; 227-249; 269-291; 301-318;
M_bryantii_genome.CDS.3607	Preprotein translocase secY subunit (TC 3.A.5.1.1)	447				10	32-54; 69-91; 114-136; 140-158; 165-187; 218-237; 262-284; 327-349; 380-402; 407-426;
M_bryantii_genome.CDS.4521		355				10	20-42; 57-74; 81-103; 113-132; 153-175; 205-227; 248-267; 271-293; 313-332; 336-353;
M_bryantii_genome.CDS.5083	Potassium uptake protein TrkH	477				10	12-34; 44-61; 82-104; 136-155; 186-208; 238-260; 273-295; 328-350; 391-413; 444-466;
M_bryantii_genome.CDS.5024	Malate permease	300				10	4-20; 32-51; 61-83; 95-117; 127-149; 162-184; 189-206; 219-241; 251-270; 277-299;
M_bryantii_genome.CDS.4335	hypothetical protein	524				10	7-26; 64-86; 98-120; 135-157; 170-192; 212-234; 264-286; 296-315; 322-344; 359-376;
M_bryantii_genome.CDS.5277	Ferrous iron transport protein B	677				9	323-345; 380-402; 457-479; 484-506; 541-563; 573-595; 600-617; 621-643; 650-672;
M_bryantii_genome.CDS.5272	Cation-transporting ATPase	911				9	74-105; 253-275; 285-307; 708-730; 734-756; 777-799; 804-826; 839-858; 873-895;
M_bryantii_genome.CDS.5496	H(+)-transporting ATPase	808				9	58-80; 84-102; 231-253; 268-290; 624-646; 677-699; 706-728; 743-765; 770-788;
M_bryantii_genome.CDS.6835	hypothetical protein	311				9	7-26; 36-58; 70-92; 123-145; 166-184; 194-216; 229-251; 261-283; 290-308;
M_bryantii_genome.CDS.6690	hypothetical protein	429				9	129-151; 155-174; 181-200; 205-224; 245-267; 282-304; 311-333; 363-385; 394-416;
M_bryantii_genome.CDS.6508	hypothetical protein	309	Y	1-22	KDILNKISVPISGLMLGLAEAG	9	31-53; 68-90; 95-114; 129-148; 155-177; 187-206; 213-232; 247-266; 278-300;
M_bryantii_genome.CDS.6489	hypothetical protein	359				9	10-32; 37-59; 69-87; 100-117; 121-138; 151-173; 270-292; 305-324; 339-356;
M_bryantii_genome.CDS.6476	cation antiporter	332				9	5-27; 42-64; 77-99; 114-145; 188-207; 222-244; 251-273; 283-302; 314-331;
M_bryantii_genome.CDS.6399	hypothetical protein	376				9	10-32; 53-75; 90-112; 119-136; 197-219; 232-254; 269-288; 295-326; 336-358;
M_bryantii_genome.CDS.6343	hypothetical protein	701				9	30-52; 65-87; 94-116; 126-148; 161-183; 193-212; 250-272; 292-314; 321-343;
M_bryantii_genome.CDS.6218	hypothetical protein	459				9	12-34; 140-162; 183-205; 225-247; 260-282; 338-357; 370-392; 402-419; 435-457;
M_bryantii_genome.CDS.4619	hypothetical protein	465				9	19-41; 80-102; 115-149; 164-186; 195-217; 237-256; 269-286; 290-307; 314-336;
M_bryantii_genome.CDS.4594	Probable low-affinity inorganic phosphate transporter	329				9	4-26; 46-63; 78-100; 107-126; 136-158; 178-200; 220-239; 252-274; 304-326;
M_bryantii_genome.CDS.4092	hypothetical protein	508				9	9-28; 32-54; 66-88; 93-110; 229-251; 261-280; 293-315; 320-339; 374-396;
M_bryantii_genome.CDS.4042		323				9	67-89; 93-110; 117-139; 143-160; 172-194; 214-236; 243-265; 270-292; 299-321;
M_bryantii_genome.CDS.4438	Vitamin B12 ABC transporter, permease component BtuC	352				9	27-49; 78-100; 113-130; 134-156; 163-185; 209-231; 257-279; 299-314; 321-343;
M_bryantii_genome.CDS.4414	hypothetical protein	564				9	13-32; 82-104; 125-147; 178-196; 203-225; 259-281; 302-319; 323-345; 358-377;
M_bryantii_genome.CDS.4969	Iron(III) dicitrate transport system permease protein	352				9	20-42; 71-93; 103-125; 138-160; 170-192; 213-235; 263-285; 298-320; 325-347;
M_bryantii_genome.CDS.5141		308				8	19-41; 46-63; 99-121; 125-147; 160-182; 225-242; 249-268; 283-305;
M_bryantii_genome.CDS.5349	hypothetical protein	260				8	7-29; 44-66; 73-95; 105-122; 143-165; 180-202; 209-226; 241-259;
M_bryantii_genome.CDS.5296	hypothetical protein	297				8	22-44; 48-66; 93-110; 115-134; 143-165; 169-191; 215-237; 241-258;
M_bryantii_genome.CDS.5383	hypothetical protein	387				8	5-22; 34-53; 58-80; 87-109; 124-146; 167-189; 216-250; 355-377;
M_bryantii_genome.CDS.5501	hypothetical protein	657				8	15-37; 49-71; 81-103; 124-146; 156-178; 185-207; 227-249; 262-284;
M_bryantii_genome.CDS.5492	hypothetical protein	260				8	4-26; 39-61; 76-98; 126-143; 147-169; 181-203; 208-227; 240-259;
M_bryantii_genome.CDS.6804		282				8	20-39; 49-68; 88-107; 122-144; 151-168; 178-200; 213-231; 246-265;
M_bryantii_genome.CDS.6673		423				8	197-219; 226-248; 253-270; 287-309; 324-346; 353-372; 376-393; 400-422;
M_bryantii_genome.CDS.6394	Metal transporter, ZIP family	269				8	10-32; 44-66; 76-94; 122-144; 149-169; 190-212; 217-234; 246-268;
M_bryantii_genome.CDS.6360		355				8	13-35; 50-72; 132-151; 156-178; 238-260; 264-286; 298-320; 324-343;
M_bryantii_genome.CDS.6226	Protein of unknown function DUF81	269				8	5-36; 51-73; 80-102; 107-129; 142-173; 188-207; 214-236; 251-268;
M_bryantii_genome.CDS.6215		297				8	13-35; 55-77; 98-120; 135-157; 164-186; 196-218; 231-253; 263-280;
M_bryantii_genome.CDS.6204	hypothetical protein	308				8	15-37; 46-63; 99-121; 123-145; 160-182; 223-245; 249-271; 284-306;
M_bryantii_genome.CDS.6185	hypothetical protein	298				8	21-43; 48-70; 91-113; 117-139; 152-169; 174-196; 224-246; 250-267;
M_bryantii_genome.CDS.6180	conserved protein	339				8	7-29; 39-61; 127-146; 151-173; 224-246; 256-278; 285-305; 309-331;
M_bryantii_genome.CDS.6156	Energy conserving hydrogenase Ehb integral membrane protein O	332				8	5-27; 73-92; 97-114; 159-181; 201-223; 257-279; 283-305; 312-331;
M_bryantii_genome.CDS.6068	hypothetical protein	266				8	7-29; 49-66; 79-101; 111-133; 145-167; 177-199; 219-241; 245-262;
M_bryantii_genome.CDS.6045		245	Y	1-20	TELMMLLFFTAAFLSVVIGT	8	7-29; 44-66; 71-93; 97-116; 129-148; 163-185; 192-210; 225-244;
M_bryantii_genome.CDS.5965	hypothetical protein	530				8	20-42; 52-69; 82-104; 129-147; 159-176; 186-208; 228-250; 260-282;
M_bryantii_genome.CDS.5804	Uncharacterized protein MJ0440	263				8	20-40; 53-71; 81-103; 115-132; 137-156; 168-190; 205-227; 240-262;
M_bryantii_genome.CDS.5719		318				8	20-51; 66-88; 109-131; 141-163; 183-200; 205-227; 239-261; 276-293;
M_bryantii_genome.CDS.5712	Undecaprenyl-diphosphatase (EC 3.6.1.27)	279				8	7-29; 44-63; 93-111; 121-138; 159-181; 196-213; 226-248; 258-277;
M_bryantii_genome.CDS.4936		335	Y	1-29	KRFYVFAVSIALIVLLVLWIGPVNIINAF	8	5-27; 37-59; 117-134; 138-160; 213-235; 245-267; 272-294; 298-315;
M_bryantii_genome.CDS.4769	hypothetical protein	307				8	7-24; 39-56; 77-96; 116-138; 140-159; 199-221; 228-250; 278-300;
M_bryantii_genome.CDS.4766	Conserved membrane protein, possible 4-hydroxybenzoate octaprenyltranferase	292				8	13-31; 35-57; 86-108; 118-140; 152-174; 201-220; 227-249; 269-291;
M_bryantii_genome.CDS.4752	Cation-transporting ATPase, E1-E2 family	844				8	51-73; 77-96; 240-259; 269-291; 725-747; 757-774; 787-809; 819-838;
M_bryantii_genome.CDS.4621	hypothetical protein	349				8	7-25; 119-141; 148-166; 176-193; 200-219; 224-243; 250-272; 316-338;
M_bryantii_genome.CDS.4618		454				8	9-31; 88-110; 117-148; 163-185; 198-217; 241-263; 270-289; 325-347;
M_bryantii_genome.CDS.4148	Undecaprenyl-phosphate N-acetylglucosaminyl 1-phosphate transferase (EC 2.7.8.-)	323				8	13-35; 55-77; 87-109; 116-138; 153-175; 182-201; 216-238; 296-318;
M_bryantii_genome.CDS.4110	Zinc ABC transporter, inner membrane permease protein ZnuB	267				8	10-32; 37-59; 63-80; 92-114; 134-156; 177-199; 219-241; 243-262;
M_bryantii_genome.CDS.4096	hypothetical protein	447				8	193-212; 217-239; 268-287; 299-320; 340-362; 369-391; 396-410; 423-445;
M_bryantii_genome.CDS.3961	hypothetical protein	337				8	78-100; 105-127; 134-156; 171-193; 206-228; 232-254; 275-297; 317-334;
M_bryantii_genome.CDS.3643	hypothetical protein	266				8	7-29; 49-66; 79-101; 111-133; 145-167; 177-199; 219-241; 245-262;
M_bryantii_genome.CDS.4422	hypothetical protein	375	Y	1-20	KPFLSIILALITTILLFICE	8	5-27; 31-53; 60-91; 106-128; 140-162; 167-186; 199-221; 234-253;
M_bryantii_genome.CDS.4392	Serine phosphatase RsbU, regulator of sigma subunit	640				8	13-35; 50-72; 118-140; 155-177; 197-219; 223-242; 263-285; 298-320;
M_bryantii_genome.CDS.5121	hypothetical protein	302				8	22-44; 54-87; 118-140; 155-177; 184-206; 221-240; 242-264; 268-290;
M_bryantii_genome.CDS.5098	Lead, cadmium, zinc and mercury transporting ATPase (EC 3.6.3.3) (EC 3.6.3.5); Copper-translocating P-type ATPase (EC 3.6.3.4)	718				8	84-103; 118-140; 153-172; 176-194; 329-351; 366-388; 666-685; 689-711;
M_bryantii_genome.CDS.5090	Lead, cadmium, zinc and mercury transporting ATPase (EC 3.6.3.3) (EC 3.6.3.5); Copper-translocating P-type ATPase (EC 3.6.3.4)	814				8	167-189; 193-215; 227-249; 253-272; 406-428; 433-455; 749-771; 781-803;
M_bryantii_genome.CDS.5084	Cation-transporting ATPase, E1-E2 family	920				8	61-83; 88-105; 253-275; 719-741; 783-805; 820-842; 859-881; 886-908;
M_bryantii_genome.CDS.4948	hypothetical protein	283				8	5-27; 42-64; 71-93; 98-120; 141-163; 176-198; 205-227; 237-259;
M_bryantii_genome.CDS.5176	hypothetical protein	265				7	20-42; 87-104; 111-128; 148-170; 190-207; 212-234; 246-264;
M_bryantii_genome.CDS.5138		244	Y	1-20	NEFLLILLFSLLPALGTFAG	7	5-27; 34-56; 66-88; 101-123; 162-184; 191-213; 223-242;
M_bryantii_genome.CDS.5299	putative integral membrane protein.	251				7	5-27; 34-53; 68-87; 127-149; 172-194; 201-223; 233-250;
M_bryantii_genome.CDS.5593	Energy conserving hydrogenase Eha transmembrane protein J	287				7	4-25; 65-87; 124-143; 156-178; 211-233; 238-260; 264-286;
M_bryantii_genome.CDS.5567	hypothetical protein	279				7	30-52; 67-89; 116-138; 172-189; 201-220; 230-252; 259-278;
M_bryantii_genome.CDS.6639	hypothetical protein	255				7	7-29; 39-61; 74-91; 95-110; 131-150; 165-187; 192-214;
M_bryantii_genome.CDS.6305	Serine phosphatase RsbU, regulator of sigma subunit	507				7	28-47; 57-79; 100-122; 132-154; 161-183; 188-210; 222-244;
M_bryantii_genome.CDS.6266	(S)-2,3-di-O-geranylgeranylglyceryl phosphate synthase	278				7	7-26; 30-52; 83-105; 138-160; 181-203; 213-235; 256-275;
M_bryantii_genome.CDS.5577	hypothetical protein	331				7	118-135; 139-161; 173-195; 210-229; 236-258; 262-284; 311-330;
M_bryantii_genome.CDS.5576	hypothetical protein	358				7	135-157; 162-184; 197-216; 231-253; 258-280; 285-307; 328-350;
M_bryantii_genome.CDS.5646		242				7	20-39; 51-73; 102-124; 131-153; 158-175; 182-199; 214-236;
M_bryantii_genome.CDS.6039	Formate efflux transporter (TC 2.A.44 family)	291				7	30-52; 67-89; 117-139; 171-193; 200-219; 224-246; 253-272;
M_bryantii_genome.CDS.5994		319				7	21-43; 63-85; 119-141; 194-216; 218-237; 257-279; 286-308;
M_bryantii_genome.CDS.2560	Permeases of the major facilitator superfamily	258				7	5-27; 48-70; 74-96; 103-125; 129-151; 183-205; 225-247;
M_bryantii_genome.CDS.5826	protein of unknown function DUF1624	259				7	17-39; 49-71; 92-111; 115-134; 141-160; 175-197; 230-252;
M_bryantii_genome.CDS.5812	conserved protein	397				7	26-48; 201-223; 238-255; 262-279; 283-305; 326-348; 368-390;
M_bryantii_genome.CDS.5688		293				7	19-41; 61-83; 104-126; 131-153; 173-195; 199-221; 269-286;
M_bryantii_genome.CDS.5664	Conserved protein	235				7	5-27; 34-53; 63-85; 106-128; 138-160; 167-189; 204-226;
M_bryantii_genome.CDS.4890	hypothetical protein	352				7	10-41; 61-83; 150-172; 208-230; 234-256; 261-283; 310-332;
M_bryantii_genome.CDS.4744		240				7	23-40; 52-74; 84-103; 108-130; 143-165; 172-191; 206-228;
M_bryantii_genome.CDS.4635	hypothetical protein	609				7	20-42; 52-74; 94-116; 121-140; 153-175; 185-207; 585-607;
M_bryantii_genome.CDS.3816	V-type ATP synthase subunit I (EC 3.6.3.14)	661				7	382-404; 417-439; 472-494; 507-529; 533-555; 568-590; 595-617;
M_bryantii_genome.CDS.3716	FIG028593: membrane protein	295	Y	1-23	KLIKLNIETFLIFLRGLFMGSAD	7	70-92; 102-124; 136-158; 168-190; 203-225; 235-252; 257-279;
M_bryantii_genome.CDS.3542	hypothetical protein	551				7	5-27; 39-61; 65-87; 100-117; 143-165; 182-204; 209-231;
M_bryantii_genome.CDS.4476		263				7	10-32; 53-75; 95-117; 124-146; 174-196; 203-225; 235-254;
M_bryantii_genome.CDS.4469	hypothetical protein	255				7	5-27; 34-56; 60-82; 102-124; 134-156; 163-185; 205-227;
M_bryantii_genome.CDS.5122	hypothetical protein	309				7	20-42; 62-84; 121-143; 164-183; 187-209; 230-252; 272-294;
M_bryantii_genome.CDS.5007	hypothetical protein	327	Y	1-20	ILFAVLLAVTSFLDSTILTL	7	3-25; 35-57; 78-97; 156-178; 185-202; 206-225; 238-255;
M_bryantii_genome.CDS.4323	hypothetical protein	284				7	27-49; 53-75; 96-118; 122-141; 187-206; 226-244; 261-283;
M_bryantii_genome.CDS.4321	hypothetical protein	296				7	38-60; 67-89; 104-126; 131-153; 201-223; 230-252; 272-294;
M_bryantii_genome.CDS.4318		280				7	13-35; 40-62; 85-107; 111-130; 177-199; 214-236; 253-275;
M_bryantii_genome.CDS.4283	N5-methyltetrahydromethanopterin:coenzyme M methyltransferase subunit C (EC 2.1.1.86)	272				7	20-54; 75-97; 101-123; 135-157; 161-183; 204-226; 230-247;
M_bryantii_genome.CDS.4281	N5-methyltetrahydromethanopterin:coenzyme M methyltransferase subunit E (EC 2.1.1.86)	295	Y	1-24	VDPMITGLGVVALMGAAATIAGAA	7	5-25; 64-86; 91-113; 134-156; 171-193; 228-250; 254-276;
M_bryantii_genome.CDS.5184	hypothetical protein	200				6	21-40; 45-67; 87-106; 111-133; 145-167; 177-199;
M_bryantii_genome.CDS.5154	hypothetical protein	634				6	21-43; 439-461; 474-496; 506-525; 538-560; 591-613;
M_bryantii_genome.CDS.5151	Cobalt-zinc-cadmium resistance protein	302				6	13-35; 40-62; 82-104; 108-130; 161-178; 183-202;
M_bryantii_genome.CDS.5137		210				6	5-27; 31-53; 60-82; 122-144; 151-173; 183-205;
M_bryantii_genome.CDS.5297	hypothetical protein	569				6	4-23; 30-52; 62-84; 97-119; 139-161; 174-196;
M_bryantii_genome.CDS.5408	hypothetical protein	204				6	29-51; 56-74; 95-117; 121-143; 150-167; 172-190;
M_bryantii_genome.CDS.5518	hypothetical protein	578				6	54-76; 91-113; 167-189; 193-215; 283-302; 307-329;
M_bryantii_genome.CDS.5515	Amino acid permease	234				6	27-49; 59-81; 102-124; 153-175; 182-204; 209-231;
M_bryantii_genome.CDS.5591	Energy conserving hydrogenase Eha proton-sodium antiporter homolog protein H	226				6	20-42; 73-90; 94-116; 123-145; 165-187; 200-222;
M_bryantii_genome.CDS.5549	hypothetical protein	300				6	5-23; 49-71; 97-119; 134-167; 180-202; 207-229;
M_bryantii_genome.CDS.5561	hypothetical protein	238				6	24-46; 66-88; 100-122; 150-172; 184-203; 208-230;
M_bryantii_genome.CDS.6808	Substrate-specific component NikM of nickel ECF transporter	226				6	20-42; 55-77; 81-103; 110-132; 152-174; 186-208;
M_bryantii_genome.CDS.6793	hypothetical protein	224				6	15-34; 54-76; 91-108; 128-150; 160-182; 202-221;
M_bryantii_genome.CDS.6789	Substrate-specific component CbiM of cobalt ECF transporter	232				6	7-29; 44-66; 73-95; 105-127; 134-156; 176-198;
M_bryantii_genome.CDS.6788		212				6	5-27; 37-59; 64-86; 96-118; 131-153; 168-187;
M_bryantii_genome.CDS.6786	Transmembrane component CbrV of energizing module of predicted cobalamin ECF transporter	289				6	3-25; 29-48; 55-77; 92-114; 224-246; 261-280;
M_bryantii_genome.CDS.6782	Phage infection protein	633				6	21-43; 439-461; 474-496; 506-528; 533-555; 590-612;
M_bryantii_genome.CDS.6642		301				6	76-98; 113-135; 156-178; 193-215; 228-250; 260-282;
M_bryantii_genome.CDS.6638	hypothetical protein	157				6	7-25; 29-51; 58-80; 84-106; 113-132; 136-155;
M_bryantii_genome.CDS.6635		176				6	7-29; 33-55; 62-84; 88-110; 115-137; 141-163;
M_bryantii_genome.CDS.6550	Phosphatidate cytidylyltransferase (EC 2.7.7.41)	193				6	13-35; 50-72; 79-98; 103-125; 138-160; 165-187;
M_bryantii_genome.CDS.6458	hypothetical protein	174				6	7-29; 33-55; 62-84; 88-110; 115-137; 141-163;
M_bryantii_genome.CDS.6455		221				6	12-34; 54-76; 83-105; 137-159; 166-188; 193-212;
M_bryantii_genome.CDS.6389	Lipid A export ATP-binding/permease protein MsbA	576				6	19-41; 56-78; 140-157; 161-180; 240-262; 267-289;
M_bryantii_genome.CDS.6381	Lead, cadmium, zinc and mercury transporting ATPase (EC 3.6.3.3) (EC 3.6.3.5); Copper-translocating P-type ATPase (EC 3.6.3.4)	792				6	155-177; 219-241; 378-400; 415-437; 719-738; 742-764;
M_bryantii_genome.CDS.6379	Lead, cadmium, zinc and mercury transporting ATPase (EC 3.6.3.3) (EC 3.6.3.5); Copper-translocating P-type ATPase (EC 3.6.3.4)	641				6	20-37; 47-69; 76-98; 240-258; 265-287; 588-610;
M_bryantii_genome.CDS.6347	Circadian input kinase A	730				6	5-24; 31-48; 63-85; 98-120; 140-162; 175-197;
M_bryantii_genome.CDS.6346	Substrate-specific component BioY of biotin ECF transporter	220				6	25-47; 51-73; 80-99; 103-125; 138-160; 170-192;
M_bryantii_genome.CDS.6301	hypothetical protein	263				6	12-34; 49-68; 81-100; 104-121; 140-162; 201-223;
M_bryantii_genome.CDS.6284		236				6	20-42; 47-66; 79-101; 107-129; 136-158; 196-214;
M_bryantii_genome.CDS.6171		225				6	9-31; 46-80; 87-109; 124-146; 159-181; 201-218;
M_bryantii_genome.CDS.6121	hypothetical protein	249				6	21-43; 58-77; 112-134; 149-171; 184-206; 216-238;
M_bryantii_genome.CDS.6092	hypothetical protein	359				6	13-44; 59-81; 203-225; 240-262; 269-286; 301-335;
M_bryantii_genome.CDS.6008	hypothetical protein	405				6	45-67; 200-222; 243-265; 280-299; 306-328; 363-385;
M_bryantii_genome.CDS.5970		204				6	6-28; 41-63; 67-89; 110-132; 142-164; 177-199;
M_bryantii_genome.CDS.5925	Oligopeptide transport system permease protein OppB (TC 3.A.1.5.1)	228				6	11-33; 40-62; 77-96; 125-147; 162-184; 205-227;
M_bryantii_genome.CDS.5866	hypothetical protein	158	Y	1-19	RNLFAGILAIILGLIVIAF	6	5-24; 29-51; 58-80; 84-106; 113-135; 140-157;
M_bryantii_genome.CDS.5848	hypothetical protein	213				6	22-44; 54-76; 97-119; 124-146; 158-180; 190-212;
M_bryantii_genome.CDS.5840		210				6	13-35; 45-67; 87-104; 109-131; 144-166; 176-198;
M_bryantii_genome.CDS.5822		211	Y	1-19	IEIALFALTSFGVGLSGAL	6	4-23; 44-66; 70-92; 112-134; 144-166; 187-209;
M_bryantii_genome.CDS.5770	Undecaprenyl-diphosphatase (EC 3.6.1.27)	256				6	30-52; 72-91; 96-118; 170-189; 204-226; 233-255;
M_bryantii_genome.CDS.5726	Cadmium resistance transporter	201				6	4-26; 39-61; 65-82; 119-141; 146-168; 181-198;
M_bryantii_genome.CDS.5710		186				6	5-22; 26-45; 66-85; 90-112; 125-147; 157-179;
M_bryantii_genome.CDS.5709	hypothetical protein	235				6	19-41; 61-83; 90-112; 122-144; 149-171; 193-215;
M_bryantii_genome.CDS.5700	hypothetical protein	290				6	25-47; 67-89; 123-145; 160-182; 210-232; 242-264;
M_bryantii_genome.CDS.5692	Adenosylcobinamide-phosphate synthase (EC 6.3.1.10)	315				6	10-32; 52-74; 79-101; 152-174; 204-226; 288-310;
M_bryantii_genome.CDS.5661	Substrate-specific component NikM of nickel ECF transporter	224				6	7-26; 41-63; 72-94; 104-126; 139-161; 176-198;
M_bryantii_genome.CDS.4910		394				6	26-48; 199-221; 255-274; 278-300; 312-331; 366-388;
M_bryantii_genome.CDS.4878	hypothetical protein	219				6	20-42; 65-87; 94-116; 121-143; 148-170; 185-204;
M_bryantii_genome.CDS.4820	CDP-diacylglycerol--serine O-phosphatidyltransferase (EC 2.7.8.8)	236				6	21-43; 71-90; 95-117; 145-167; 180-202; 207-229;
M_bryantii_genome.CDS.4775		256				6	13-35; 50-72; 107-129; 144-166; 197-216; 220-242;
M_bryantii_genome.CDS.4732	hypothetical protein	364				6	20-42; 173-195; 221-243; 253-275; 280-302; 339-361;
M_bryantii_genome.CDS.4681	hypothetical protein	226				6	13-35; 48-70; 90-112; 117-139; 152-171; 181-203;
M_bryantii_genome.CDS.4586	hypothetical protein	171				6	7-29; 34-53; 66-88; 92-114; 121-140; 144-163;
M_bryantii_genome.CDS.4581	hypothetical protein	400				6	21-43; 195-217; 238-260; 275-297; 310-332; 368-390;
M_bryantii_genome.CDS.4195	hypothetical protein	400				6	26-48; 198-220; 256-278; 285-307; 317-336; 369-391;
M_bryantii_genome.CDS.4119	hypothetical protein	198				6	20-42; 52-69; 74-96; 116-138; 145-164; 168-190;
M_bryantii_genome.CDS.3995	Protein-export membrane protein SecF (TC 3.A.5.1.1)	280				6	13-30; 119-141; 148-170; 174-196; 217-239; 249-271;
M_bryantii_genome.CDS.3994	Protein-export membrane protein SecD (TC 3.A.5.1.1)	406				6	13-32; 239-258; 265-287; 297-319; 340-362; 367-389;
M_bryantii_genome.CDS.3993	Protein-export membrane protein SecD (TC 3.A.5.1.1)	406				6	13-32; 239-258; 265-287; 297-319; 340-362; 367-389;
M_bryantii_genome.CDS.3934	Phosphate transport system permease protein PstA (TC 3.A.1.7.1)	284				6	20-39; 71-93; 113-135; 183-205; 212-229; 252-274;
M_bryantii_genome.CDS.3933	Phosphate transport system permease protein PstC (TC 3.A.1.7.1)	290				6	13-32; 70-92; 105-127; 137-159; 189-211; 255-277;
M_bryantii_genome.CDS.3913	Substrate-specific component NikM of nickel ECF transporter	223				6	7-26; 41-63; 72-94; 104-126; 139-161; 176-198;
M_bryantii_genome.CDS.3892	hypothetical protein	239				6	19-36; 41-63; 85-104; 119-141; 161-183; 193-210;
M_bryantii_genome.CDS.3890	hypothetical protein	233				6	13-32; 37-59; 80-99; 114-136; 161-183; 187-204;
M_bryantii_genome.CDS.3888	Uncharacterized Zn-dependent protease MJ0611	216				6	28-45; 50-72; 93-115; 125-147; 154-176; 191-213;
M_bryantii_genome.CDS.3882	hypothetical protein	356				6	5-27; 31-50; 57-79; 89-111; 167-184; 188-207;
M_bryantii_genome.CDS.3851	Serine phosphatase RsbU, regulator of sigma subunit	453				6	7-24; 44-66; 78-100; 105-127; 134-156; 171-193;
M_bryantii_genome.CDS.3801	hypothetical protein	227				6	20-42; 49-71; 86-105; 126-148; 158-180; 192-214;
M_bryantii_genome.CDS.3796	hypothetical protein	159				6	7-26; 30-52; 59-81; 85-107; 114-133; 137-156;
M_bryantii_genome.CDS.3750	hypothetical protein	304				6	51-73; 111-133; 153-175; 180-202; 237-259; 279-301;
M_bryantii_genome.CDS.3723	Arginine/ornithine antiporter ArcD	181	Y	1-19	DIISIFLIAVGLAMDAFSV	6	4-23; 36-58; 62-84; 104-123; 133-155; 162-179;
M_bryantii_genome.CDS.3687	hypothetical protein	243				6	24-46; 61-83; 112-134; 149-171; 184-201; 206-228;
M_bryantii_genome.CDS.3533	Protein-export membrane protein SecF (TC 3.A.5.1.1)	279				6	13-35; 122-141; 148-170; 174-196; 217-239; 249-271;
M_bryantii_genome.CDS.3532	Protein-export membrane protein SecD (TC 3.A.5.1.1)	407				6	13-32; 239-258; 265-287; 291-313; 344-366; 371-393;
M_bryantii_genome.CDS.4479	Molybdenum transport system permease protein ModB (TC 3.A.1.8.1)	260				6	7-29; 52-74; 87-109; 124-146; 184-206; 232-251;
M_bryantii_genome.CDS.4474	hypothetical protein	202				6	7-29; 44-66; 68-90; 110-132; 144-166; 181-200;
M_bryantii_genome.CDS.4450	Dipeptide transport system permease protein DppC (TC 3.A.1.5.2)	284				6	21-43; 80-102; 115-137; 141-158; 193-215; 248-270;
M_bryantii_genome.CDS.5106	hypothetical protein	203				6	41-63; 67-84; 93-115; 120-142; 147-166; 171-193;
M_bryantii_genome.CDS.5005		379				6	21-43; 187-209; 235-257; 267-289; 302-319; 349-371;
M_bryantii_genome.CDS.5004		398				6	20-42; 188-210; 231-253; 263-285; 297-319; 343-365;
M_bryantii_genome.CDS.4997	conserved protein	393				6	4-21; 64-86; 119-141; 182-204; 319-341; 370-392;
M_bryantii_genome.CDS.4952		229				6	10-32; 45-67; 72-94; 124-146; 166-188; 201-223;
M_bryantii_genome.CDS.4949		205				6	16-38; 61-83; 90-112; 116-138; 145-164; 179-201;
M_bryantii_genome.CDS.4368	putative membrane protein	254				6	21-43; 58-80; 108-130; 135-157; 170-192; 224-246;
M_bryantii_genome.CDS.4354	hypothetical protein	295				6	32-54; 89-111; 116-135; 224-243; 248-270; 277-294;
M_bryantii_genome.CDS.4350		187				6	7-24; 28-47; 76-97; 112-134; 141-158; 162-184;
M_bryantii_genome.CDS.4326	Cobalamin synthase (EC 2.7.8.26)	268				6	49-71; 75-97; 128-150; 154-176; 196-230; 245-267;
M_bryantii_genome.CDS.4282	N5-methyltetrahydromethanopterin:coenzyme M methyltransferase subunit D (EC 2.1.1.86)	242	Y	1-34	DPLFLIGAVTAGGLLIGGGVHFIPVGGAPAAMAT	6	4-26; 39-61; 71-93; 133-155; 175-197; 218-240;
M_bryantii_genome.CDS.4268	Cobalt-zinc-cadmium resistance protein	402				6	21-43; 47-63; 76-98; 113-135; 156-175; 179-198;
M_bryantii_genome.CDS.5271		232				5	70-87; 100-122; 137-154; 161-183; 208-230;
M_bryantii_genome.CDS.5302	putative membrane protein	730				5	13-31; 41-60; 67-89; 99-121; 286-308;
M_bryantii_genome.CDS.1991		179				5	5-23; 27-44; 92-114; 124-146; 153-175;
M_bryantii_genome.CDS.2097	hypothetical protein	206				5	32-54; 75-94; 99-121; 134-153; 158-177;
M_bryantii_genome.CDS.5590	Energy conserving hydrogenase Eha transmembrane protein G	228				5	18-40; 45-67; 123-154; 166-188; 198-220;
M_bryantii_genome.CDS.5544	hypothetical protein	268				5	13-35; 39-61; 70-89; 94-116; 118-140;
M_bryantii_genome.CDS.5541		205				5	20-42; 62-84; 86-108; 123-145; 181-203;
M_bryantii_genome.CDS.6834	Cobalt-zinc-cadmium resistance protein	287				5	12-31; 46-63; 80-102; 112-134; 155-177;
M_bryantii_genome.CDS.6776	capsular polysaccharide biosynthesis protein	466				5	9-31; 46-68; 81-103; 113-131; 284-305;
M_bryantii_genome.CDS.6619	putative membrane-associated phospholipid phosphatase	193				5	34-56; 63-85; 110-129; 136-155; 159-181;
M_bryantii_genome.CDS.6548		169				5	4-26; 38-55; 59-81; 94-116; 131-150;
M_bryantii_genome.CDS.6388	ABC transporter, ATP-binding/permease protein	633				5	22-44; 75-97; 162-184; 258-280; 287-306;
M_bryantii_genome.CDS.6387	Substrate-specific component BL0695 of predicted ECF transporter	192				5	10-32; 34-56; 71-93; 110-132; 160-182;
M_bryantii_genome.CDS.6386	Transmembrane component BL0694 of energizing module of predicted ECF transporter	241				5	24-55; 62-81; 91-113; 165-187; 218-240;
M_bryantii_genome.CDS.6349	hypothetical protein	162				5	13-35; 50-72; 84-103; 108-130; 137-159;
M_bryantii_genome.CDS.6280	hypothetical protein	364				5	20-42; 57-79; 232-254; 289-311; 324-346;
M_bryantii_genome.CDS.6217	hypothetical protein	247				5	15-37; 81-103; 113-135; 148-170; 185-207;
M_bryantii_genome.CDS.6210	hypothetical protein	238				5	23-45; 74-96; 111-133; 169-191; 195-214;
M_bryantii_genome.CDS.6209	hypothetical protein	227				5	21-43; 68-90; 110-132; 163-185; 192-214;
M_bryantii_genome.CDS.6192	hypothetical protein	590	Y	1-26	NIKHFISFVLLFIIVISLLSGIATAS	5	5-27; 252-274; 424-443; 447-469; 550-572;
M_bryantii_genome.CDS.6024	hypothetical protein	347				5	49-71; 86-105; 112-134; 138-160; 173-192;
M_bryantii_genome.CDS.5817		200				5	21-38; 53-75; 88-110; 120-142; 162-184;
M_bryantii_genome.CDS.5765		205				5	21-43; 63-85; 92-114; 124-146; 167-201;
M_bryantii_genome.CDS.4834	hypothetical protein	305				5	67-89; 96-115; 130-152; 180-202; 237-259;
M_bryantii_genome.CDS.4669	COG1836	222				5	2-19; 29-60; 87-109; 144-166; 173-195;
M_bryantii_genome.CDS.4596		175				5	4-21; 33-55; 70-92; 99-121; 131-153;
M_bryantii_genome.CDS.4073		162				5	4-22; 29-51; 61-80; 87-109; 135-153;
M_bryantii_genome.CDS.3927	hypothetical protein	222				5	15-37; 88-110; 125-144; 151-170; 185-207;
M_bryantii_genome.CDS.3911	Transmembrane component NikQ of energizing module of nickel ECF transporter	265				5	28-59; 72-90; 110-132; 145-164; 242-264;
M_bryantii_genome.CDS.3880		182				5	31-50; 55-74; 86-108; 123-145; 162-181;
M_bryantii_genome.CDS.3838	conserved protein	311				5	43-65; 69-91; 213-235; 255-277; 282-304;
M_bryantii_genome.CDS.3703	conserved protein	192				5	13-35; 50-72; 112-134; 138-160; 167-189;
M_bryantii_genome.CDS.3690	hypothetical protein	216				5	26-48; 82-104; 106-128; 132-154; 184-206;
M_bryantii_genome.CDS.3535		217				5	27-49; 54-76; 83-114; 129-151; 183-205;
M_bryantii_genome.CDS.4449	Dipeptide transport system permease protein DppB (TC 3.A.1.5.2)	337				5	24-41; 114-136; 160-182; 197-219; 301-323;
M_bryantii_genome.CDS.5107	hypothetical protein	141				5	7-26; 30-52; 59-76; 86-104; 117-139;
M_bryantii_genome.CDS.5066		315				5	7-29; 56-75; 96-118; 138-160; 167-186;
M_bryantii_genome.CDS.5008		186				5	15-37; 70-87; 91-110; 131-153; 168-185;
M_bryantii_genome.CDS.4974	hypothetical protein	237				5	13-35; 65-87; 99-121; 152-174; 179-201;
M_bryantii_genome.CDS.4959	hypothetical protein	213				5	7-29; 65-87; 135-154; 158-180; 193-212;
M_bryantii_genome.CDS.4957		206				5	21-39; 54-76; 89-111; 121-143; 163-185;
M_bryantii_genome.CDS.4955		233				5	22-44; 76-98; 108-130; 162-184; 194-216;
M_bryantii_genome.CDS.4352	hypothetical protein	386				5	77-99; 265-287; 308-325; 329-351; 363-385;
M_bryantii_genome.CDS.4252	Pheromone shutdown protein	410				5	244-266; 273-295; 300-322; 351-373; 377-399;
M_bryantii_genome.CDS.5255	Phage tail length tape-measure protein	775				4	352-374; 520-542; 552-574; 581-603;
M_bryantii_genome.CDS.5126		201				4	32-54; 74-106; 126-148; 158-180;
M_bryantii_genome.CDS.5348	hypothetical protein	329				4	26-48; 63-85; 258-280; 295-317;
M_bryantii_genome.CDS.5285		108				4	7-24; 34-51; 56-78; 88-107;
M_bryantii_genome.CDS.5283		169				4	40-62; 72-94; 101-123; 136-158;
M_bryantii_genome.CDS.5385	hypothetical protein	295				4	109-126; 130-152; 169-191; 201-218;
M_bryantii_genome.CDS.5438		157				4	63-82; 86-100; 107-129; 133-149;
M_bryantii_genome.CDS.5430	hypothetical protein	217				4	58-80; 90-112; 125-147; 186-208;
M_bryantii_genome.CDS.5624		241				4	12-34; 39-58; 94-116; 131-153;
M_bryantii_genome.CDS.5595		107				4	4-23; 36-53; 57-79; 84-106;
M_bryantii_genome.CDS.5542	hypothetical protein	120				4	7-24; 28-45; 52-74; 89-111;
M_bryantii_genome.CDS.5488	FIG139438: lipoprotein B	198				4	7-29; 54-76; 137-159; 169-191;
M_bryantii_genome.CDS.5474	Transcriptional regulator	148				4	28-50; 60-82; 89-108; 112-134;
M_bryantii_genome.CDS.5566		110	Y	1-23	VRVIDKGLFALGLLFVFSTVYLI	4	7-24; 28-50; 57-79; 85-107;
M_bryantii_genome.CDS.6850	dolichol-P-glucose synthetase, putative	374				4	229-251; 266-288; 309-331; 346-368;
M_bryantii_genome.CDS.6838	hypothetical protein	459				4	12-29; 33-55; 60-79; 89-106;
M_bryantii_genome.CDS.6704	Uncharacterized protein MJ0480	188				4	24-46; 94-116; 131-150; 157-176;
M_bryantii_genome.CDS.6637		233				4	24-46; 110-132; 159-181; 196-218;
M_bryantii_genome.CDS.6602		117				4	4-26; 31-53; 63-85; 92-114;
M_bryantii_genome.CDS.6584	hypothetical protein	245				4	13-35; 40-62; 92-114; 134-153;
M_bryantii_genome.CDS.6558		249				4	124-146; 166-188; 195-217; 221-243;
M_bryantii_genome.CDS.6512		125				4	5-27; 31-48; 55-77; 92-114;
M_bryantii_genome.CDS.6510		160				4	7-29; 49-71; 92-110; 120-142;
M_bryantii_genome.CDS.6482		239				4	7-26; 30-49; 56-78; 93-115;
M_bryantii_genome.CDS.6456	hypothetical protein	220				4	102-124; 128-146; 153-175; 185-207;
M_bryantii_genome.CDS.6413		158				4	22-44; 54-76; 88-110; 130-151;
M_bryantii_genome.CDS.6390		108	Y	1-18	VNAWILLFIGVGLEVVAT	4	5-22; 32-51; 58-80; 84-106;
M_bryantii_genome.CDS.6350		145				4	13-30; 50-72; 87-109; 122-144;
M_bryantii_genome.CDS.6283	hypothetical protein	243	Y	1-25	DRQNKRKGILLIALLIFPLFKPFLS	4	9-31; 35-57; 93-115; 130-149;
M_bryantii_genome.CDS.6278		165				4	45-67; 74-93; 113-130; 137-159;
M_bryantii_genome.CDS.6277		140				4	23-45; 50-72; 85-104; 114-131;
M_bryantii_genome.CDS.6274		363				4	20-42; 231-253; 286-308; 323-345;
M_bryantii_genome.CDS.6271	hypothetical protein	363				4	20-42; 228-250; 286-308; 323-345;
M_bryantii_genome.CDS.6264		254				4	5-24; 34-56; 68-90; 94-116;
M_bryantii_genome.CDS.6224	conserved protein	778				4	363-385; 659-681; 691-710; 723-745;
M_bryantii_genome.CDS.6212		193				4	21-40; 44-66; 97-119; 134-156;
M_bryantii_genome.CDS.6162	Energy conserving hydrogenase Ehb protein H / Energy conserving hydrogenase Ehb protein I	166				4	7-29; 33-55; 75-97; 120-142;
M_bryantii_genome.CDS.6098		149				4	21-43; 48-70; 79-101; 116-138;
M_bryantii_genome.CDS.6048	hypothetical protein	132				4	10-28; 35-57; 72-90; 102-124;
M_bryantii_genome.CDS.5950	hypothetical protein	350				4	20-42; 220-242; 276-298; 313-335;
M_bryantii_genome.CDS.5805	hypothetical protein	246				4	139-156; 161-183; 192-211; 221-243;
M_bryantii_genome.CDS.5796		113				4	5-22; 27-44; 51-70; 85-104;
M_bryantii_genome.CDS.5794		120				4	9-31; 41-60; 65-87; 92-111;
M_bryantii_genome.CDS.5769	DedA family protein	200				4	7-29; 58-80; 145-164; 174-196;
M_bryantii_genome.CDS.5745	hypothetical protein	602	Y	1-26	DKKHFISFTLLFLLTVSVFSTAAFAK	4	7-26; 245-267; 426-448; 453-475;
M_bryantii_genome.CDS.4864		230				4	21-43; 48-67; 80-102; 107-124;
M_bryantii_genome.CDS.4860		152				4	5-27; 42-64; 69-88; 108-130;
M_bryantii_genome.CDS.4697	hypothetical protein	525				4	15-37; 58-75; 90-112; 125-147;
M_bryantii_genome.CDS.4678		125				4	7-24; 28-45; 65-87; 97-119;
M_bryantii_genome.CDS.4677	hypothetical protein	147				4	12-34; 38-60; 89-111; 121-143;
M_bryantii_genome.CDS.4595		168	Y	1-32	ILILTAIATSLQFFYPEIINMLSRNPNALLAG	4	48-66; 73-95; 100-117; 124-146;
M_bryantii_genome.CDS.4531		142				4	4-23; 35-54; 58-80; 116-138;
M_bryantii_genome.CDS.4231		132				4	5-22; 27-46; 67-86; 90-112;
M_bryantii_genome.CDS.4075		164				4	9-28; 32-54; 61-83; 93-115;
M_bryantii_genome.CDS.3992		120				4	7-29; 33-55; 60-82; 92-114;
M_bryantii_genome.CDS.3895		144	Y	1-19	KKILIILLLIAFLTPAAAY	4	5-24; 44-63; 76-98; 113-132;
M_bryantii_genome.CDS.3861	hypothetical protein	147	Y	1-22	DDWKSVILGSIIALILSLVLAR	4	7-21; 25-47; 68-90; 105-136;
M_bryantii_genome.CDS.3815	V-type ATP synthase subunit K (EC 3.6.3.14)	162	Y	1-41	VLEIGAALVAIGAGVAIGFAGLGSGLGQGIAAAGGVGAVAE	4	5-27; 61-80; 87-109; 142-161;
M_bryantii_genome.CDS.3792	hypothetical protein	270	Y	1-47	KDKIKSKLADLKNAVNQNISPQKQKMIGAAATVPVIAASAMSGVCAG	4	33-55; 152-171; 184-206; 221-240;
M_bryantii_genome.CDS.3767		135				4	4-26; 38-60; 75-94; 114-133;
M_bryantii_genome.CDS.3714	hypothetical protein	112				4	5-27; 32-54; 64-86; 88-110;
M_bryantii_genome.CDS.3712		320				4	13-35; 39-58; 151-170; 180-202;
M_bryantii_genome.CDS.3648	CDP-diacylglycerol--glycerol-3-phosphate 3-phosphatidyltransferase (EC 2.7.8.5)	192				4	21-43; 48-70; 91-113; 156-178;
M_bryantii_genome.CDS.3605	Uncharacterized protein MJ0480	187				4	26-48; 98-120; 125-147; 152-174;
M_bryantii_genome.CDS.4387	hypothetical protein	379				4	20-39; 250-269; 302-324; 345-367;
M_bryantii_genome.CDS.5119		136				4	10-43; 50-72; 76-98; 100-122;
M_bryantii_genome.CDS.5118		132				4	7-29; 39-57; 64-83; 98-120;
M_bryantii_genome.CDS.5117		132				4	7-29; 39-61; 68-90; 105-124;
M_bryantii_genome.CDS.5116		110				4	7-26; 30-47; 52-74; 84-106;
M_bryantii_genome.CDS.5115	hypothetical protein	116				4	2-24; 28-46; 53-75; 85-107;
M_bryantii_genome.CDS.5068	Cell division protein FtsX	377				4	20-42; 248-270; 301-323; 343-365;
M_bryantii_genome.CDS.4370	hypothetical protein	301				4	156-178; 182-199; 212-234; 249-269;
M_bryantii_genome.CDS.4359	hypothetical protein	128				4	7-29; 33-55; 67-89; 99-118;
M_bryantii_genome.CDS.4358		130				4	7-26; 39-56; 63-85; 100-122;
M_bryantii_genome.CDS.4349		146	Y	1-20	DVVAGTLLVFGAGILELWAA	4	5-27; 32-54; 86-108; 123-145;
M_bryantii_genome.CDS.4291	Peptidase M48, Ste24p precursor	286				4	7-26; 31-53; 149-171; 181-203;
M_bryantii_genome.CDS.4259		356				4	7-26; 39-61; 68-90; 100-122;
M_bryantii_genome.CDS.5234		109				3	5-23; 43-65; 72-94;
M_bryantii_genome.CDS.5346		126				3	13-35; 45-67; 79-101;
M_bryantii_genome.CDS.5275		187				3	15-37; 50-72; 92-114;
M_bryantii_genome.CDS.5273	hypothetical protein	113				3	21-43; 53-72; 85-107;
M_bryantii_genome.CDS.5392	hypothetical protein	264				3	4-26; 35-57; 232-254;
M_bryantii_genome.CDS.5365		209				3	111-133; 161-183; 188-207;
M_bryantii_genome.CDS.5364		327				3	7-38; 58-80; 123-145;
M_bryantii_genome.CDS.5362	hypothetical protein	158				3	38-60; 64-83; 130-152;
M_bryantii_genome.CDS.5435	hypothetical protein	139				3	37-59; 74-96; 108-130;
M_bryantii_genome.CDS.5594		85				3	7-26; 30-49; 65-82;
M_bryantii_genome.CDS.5587		95				3	5-27; 34-51; 56-78;
M_bryantii_genome.CDS.5586	Energy conserving hydrogenase Eha transmembrane protein C	82				3	5-20; 27-46; 51-73;
M_bryantii_genome.CDS.5585	Energy conserving hydrogenase Eha transmembrane protein B	167				3	5-27; 74-96; 103-125;
M_bryantii_genome.CDS.5584		116				3	20-42; 54-73; 77-99;
M_bryantii_genome.CDS.6848		76				3	7-24; 30-49; 56-75;
M_bryantii_genome.CDS.3443	Transmembrane component CbiQ of energizing module of cobalt ECF transporter	180				3	2-21; 36-58; 157-179;
M_bryantii_genome.CDS.6694		90				3	5-22; 34-56; 61-83;
M_bryantii_genome.CDS.6645		92				3	7-24; 34-53; 65-87;
M_bryantii_genome.CDS.6627		120	Y	1-20	EILWFYIAVILAISDEVHSK	3	22-39; 60-82; 97-119;
M_bryantii_genome.CDS.6597		246				3	15-37; 44-62; 77-99;
M_bryantii_genome.CDS.3212	hypothetical protein	279				3	20-42; 57-79; 112-134;
M_bryantii_genome.CDS.6547		79				3	7-25; 30-47; 56-78;
M_bryantii_genome.CDS.6312		221	Y	1-23	EYRRFLAVMLVLGILGVEPAGAV	3	7-29; 168-187; 194-216;
M_bryantii_genome.CDS.6276		112				3	15-37; 58-75; 80-102;
M_bryantii_genome.CDS.6190		85				3	5-27; 34-56; 60-79;
M_bryantii_genome.CDS.6176	Potassium channel protein	643				3	17-39; 49-71; 83-105;
M_bryantii_genome.CDS.6174		85				3	7-29; 33-55; 62-84;
M_bryantii_genome.CDS.6169		86				3	4-23; 36-58; 63-85;
M_bryantii_genome.CDS.6168		92				3	5-27; 37-59; 64-86;
M_bryantii_genome.CDS.6167	Energy conserving hydrogenase Ehb protein D	78				3	4-19; 26-45; 50-69;
M_bryantii_genome.CDS.6166	Energy conserving hydrogenase Ehb transmembrane protein E	120				3	5-27; 46-68; 83-105;
M_bryantii_genome.CDS.6161		82				3	4-22; 35-52; 62-81;
M_bryantii_genome.CDS.6077		340				3	13-35; 61-83; 125-144;
M_bryantii_genome.CDS.6037		130				3	49-67; 71-88; 108-129;
M_bryantii_genome.CDS.5993	hypothetical protein	110				3	15-37; 58-80; 85-107;
M_bryantii_genome.CDS.5990	Ferredoxin	285				3	47-69; 76-98; 159-178;
M_bryantii_genome.CDS.5948	hypothetical protein	200				3	76-98; 105-127; 147-169;
M_bryantii_genome.CDS.5860	Potassium channel protein 1 (MjK1)	334				3	20-42; 46-63; 70-92;
M_bryantii_genome.CDS.5839	hypothetical protein	415				3	312-334; 347-369; 379-398;
M_bryantii_genome.CDS.5791		121				3	4-26; 33-55; 65-84;
M_bryantii_genome.CDS.5771		108				3	10-32; 49-71; 81-103;
M_bryantii_genome.CDS.5732	hypothetical protein	475				3	141-163; 167-189; 362-384;
M_bryantii_genome.CDS.5716	hypothetical protein	259				3	182-204; 209-231; 236-258;
M_bryantii_genome.CDS.5676	hypothetical protein	536	Y	1-22	LKNVFIFVILFLVISIVPVSAA	3	5-27; 252-274; 289-311;
M_bryantii_genome.CDS.5675	hypothetical protein	1466	Y	1-26	ANIKTVLACITFFTILLMFSGAVSAA	3	7-29; 1371-1393; 1406-1428;
M_bryantii_genome.CDS.5674	hypothetical protein	113				3	7-26; 41-72; 94-112;
M_bryantii_genome.CDS.5663	hypothetical transporter PduT for various metalloporphyrins	222				3	20-42; 129-151; 161-183;
M_bryantii_genome.CDS.4881		104				3	10-28; 35-57; 70-92;
M_bryantii_genome.CDS.4880		130				3	5-24; 37-59; 69-91;
M_bryantii_genome.CDS.4872		126				3	15-37; 58-80; 100-122;
M_bryantii_genome.CDS.4823		244				3	7-29; 176-198; 205-227;
M_bryantii_genome.CDS.4814	MotA/TolQ/ExbB proton channel family protein	279				3	15-37; 125-147; 162-184;
M_bryantii_genome.CDS.4716		108				3	20-37; 52-74; 79-101;
M_bryantii_genome.CDS.4680		110				3	21-40; 55-72; 85-107;
M_bryantii_genome.CDS.4676		152				3	23-45; 66-88; 112-134;
M_bryantii_genome.CDS.4634	hypothetical protein	90				3	10-30; 35-52; 67-89;
M_bryantii_genome.CDS.4622	hypothetical protein	391	Y	1-16	NWFFYSFLIIWTVIGI	3	4-21; 26-45; 60-82;
M_bryantii_genome.CDS.4247		389	Y	1-18	ILSLSLIFNFCVSSVSAA	3	254-276; 283-305; 366-385;
M_bryantii_genome.CDS.4016	hypothetical protein	337				3	254-273; 275-297; 307-329;
M_bryantii_genome.CDS.4010	hypothetical protein	132				3	5-22; 29-48; 58-80;
M_bryantii_genome.CDS.3983		108				3	20-42; 54-76; 81-103;
M_bryantii_genome.CDS.3910	hypothetical protein	357				3	134-168; 294-316; 326-348;
M_bryantii_genome.CDS.3906		219				3	135-157; 164-186; 190-212;
M_bryantii_genome.CDS.3896		104				3	5-23; 36-58; 71-93;
M_bryantii_genome.CDS.3893		210	Y	1-19	MVILLVILVTFYVRILNGF	3	2-19; 23-45; 52-74;
M_bryantii_genome.CDS.3793		108				3	5-27; 34-56; 71-93;
M_bryantii_genome.CDS.3639	hypothetical protein	170				3	15-37; 50-72; 76-93;
M_bryantii_genome.CDS.4470		219				3	20-42; 128-150; 160-182;
M_bryantii_genome.CDS.4424		212				3	20-42; 130-152; 162-184;
M_bryantii_genome.CDS.5075		166				3	69-91; 104-126; 146-165;
M_bryantii_genome.CDS.5073	hypothetical protein	387	Y	1-15	FGIAIGVAAVVGLGL	3	257-279; 310-332; 347-369;
M_bryantii_genome.CDS.5070		99				3	15-34; 46-68; 78-97;
M_bryantii_genome.CDS.5065		99				3	15-34; 46-68; 78-97;
M_bryantii_genome.CDS.5051		102				3	15-37; 50-69; 73-95;
M_bryantii_genome.CDS.5036	Glycosyltransferases involved in cell wall biogenesis	571	Y	1-19	SWFILLFVLLVASVKNRGS	3	253-272; 279-298; 318-340;
M_bryantii_genome.CDS.4956	hypothetical protein	455				3	191-213; 223-245; 276-298;
M_bryantii_genome.CDS.1834		76				2	9-31; 41-60;
M_bryantii_genome.CDS.5240		56				2	7-26; 36-53;
M_bryantii_genome.CDS.5193		108				2	5-39; 82-104;
M_bryantii_genome.CDS.5146	Protein of unknown function UPF0060	66				2	13-35; 45-64;
M_bryantii_genome.CDS.5145		86				2	26-45; 55-77;
M_bryantii_genome.CDS.5131		85				2	21-43; 48-63;
M_bryantii_genome.CDS.5406	Circadian input kinase A	695				2	10-32; 271-293;
M_bryantii_genome.CDS.5397		84				2	33-55; 65-82;
M_bryantii_genome.CDS.5375		88	Y	1-26	NKTLVLFLAFIVTINVSLGVSAAAAQ	2	5-27; 65-84;
M_bryantii_genome.CDS.5374		168	Y	1-24	KKALVLLLAFVMVIGAGMGFGAAA	2	5-24; 144-166;
M_bryantii_genome.CDS.5507	hypothetical protein	807	Y	1-10	KLRGKTLVLM	2	10-32; 271-293;
M_bryantii_genome.CDS.5592		71				2	7-25; 30-52;
M_bryantii_genome.CDS.5589	Energy conserving hydrogenase Eha transmembrane protein F	170				2	20-39; 143-165;
M_bryantii_genome.CDS.5588		86				2	5-27; 55-77;
M_bryantii_genome.CDS.5548		51				2	5-24; 29-48;
M_bryantii_genome.CDS.5540	hypothetical protein	897	Y	1-37	EVKKIRKQMITRKTKFLIPLLLLSLTLLFCLNAVSAA	2	17-39; 876-893;
M_bryantii_genome.CDS.5487	diguanylate cyclase/phosphodiesterase (GGDEF & EAL domains) with PAS/PAC sensor(s)	715				2	49-71; 78-100;
M_bryantii_genome.CDS.5581	hypothetical protein	1839	Y	1-31	GEIQLIKINKKHVVLISILIIFLSVTTVNAE	2	13-31; 1812-1831;
M_bryantii_genome.CDS.6861	hypothetical protein	387				2	187-204; 219-241;
M_bryantii_genome.CDS.6809		157	Y	1-23	KIKVICLLILIMGTVVSVSAHGV	2	5-24; 129-151;
M_bryantii_genome.CDS.6806	hypothetical protein	954	Y	1-29	KNRTIKRNMVLLVLTVLFTLFICGAASAA	2	11-30; 930-952;
M_bryantii_genome.CDS.6805		78	Y	1-24	FGSLKSRILAVIFAGAVLIAIDGS	2	9-31; 44-66;
M_bryantii_genome.CDS.6790	Additional substrate-specific component CbiN of cobalt ECF transporter	112				2	7-24; 68-90;
M_bryantii_genome.CDS.6763	CDP-glycerol: N-acetyl-beta-D-mannosaminyl-1,4-N-acetyl-D-glucosaminyldiphosphoundecaprenyl glycerophosphotransferase	386				2	10-27; 78-100;
M_bryantii_genome.CDS.6740		59				2	13-32; 37-56;
M_bryantii_genome.CDS.6734	internalin, putative	1324	Y	1-45	KKQTITKKNNFKSITGHNKAKVMVPLLLLSLVLVFSFAVSDVAAA	2	21-40; 1296-1318;
M_bryantii_genome.CDS.6701	sensory transduction histidine kinase	309				2	13-32; 42-60;
M_bryantii_genome.CDS.6700		133				2	12-34; 39-61;
M_bryantii_genome.CDS.6688		319				2	72-94; 114-136;
M_bryantii_genome.CDS.6674		84				2	15-34; 55-77;
M_bryantii_genome.CDS.6654		125	Y	1-23	KKQLGILLLALAVAIGFSGAAAA	2	7-29; 55-77;
M_bryantii_genome.CDS.3284		50				2	4-21; 30-49;
M_bryantii_genome.CDS.6617		302	Y	1-28	FLGNIKKVLPVILILFILINSVGFVFGA	2	12-34; 263-285;
M_bryantii_genome.CDS.6475		131				2	77-96; 111-130;
M_bryantii_genome.CDS.6474	Magnesium and cobalt transport protein CorA	348				2	290-312; 322-342;
M_bryantii_genome.CDS.6464	hypothetical protein	427	Y	1-31	KIPQRLQGKYVKGILIFLITVAMIIGPAAAT	2	16-38; 400-422;
M_bryantii_genome.CDS.6461		69				2	4-21; 28-50;
M_bryantii_genome.CDS.6451		206				2	34-56; 69-91;
M_bryantii_genome.CDS.6447		138				2	46-68; 88-119;
M_bryantii_genome.CDS.6410		61				2	7-29; 33-54;
M_bryantii_genome.CDS.6352	hypothetical protein	87				2	13-32; 42-64;
M_bryantii_genome.CDS.2973		69				2	17-39; 43-65;
M_bryantii_genome.CDS.6308	hypothetical protein	124				2	66-88; 98-120;
M_bryantii_genome.CDS.6235		210	Y	1-24	KQKIIILAIALITAFLLMGSASAA	2	5-27; 42-61;
M_bryantii_genome.CDS.6211		70				2	2-24; 28-50;
M_bryantii_genome.CDS.6206		205				2	5-27; 129-151;
M_bryantii_genome.CDS.6164		112				2	52-74; 89-111;
M_bryantii_genome.CDS.6163	hypothetical protein	95	Y	1-24	SEGLKNLIASISLLLFAVTLFHAI	2	7-26; 64-83;
M_bryantii_genome.CDS.6076		207				2	161-183; 188-206;
M_bryantii_genome.CDS.6062		51				2	4-26; 33-50;
M_bryantii_genome.CDS.6044	Ubiquinone biosynthesis monooxygenase UbiB	549				2	493-510; 517-539;
M_bryantii_genome.CDS.6033	hypothetical protein	2439	Y	1-22	NFNKSFLVALIFGIFVILVMGS	2	7-29; 2414-2433;
M_bryantii_genome.CDS.5986		65				2	5-24; 37-59;
M_bryantii_genome.CDS.5985	hypothetical protein	174				2	114-133; 138-160;
M_bryantii_genome.CDS.5891	hypothetical protein	201				2	111-133; 153-175;
M_bryantii_genome.CDS.5862		90	Y	1-24	KTYTGILAILLILGLLVIPGVSAA	2	7-24; 67-86;
M_bryantii_genome.CDS.5861	hypothetical protein	115	Y	1-25	KILTYIMAIFLIFGLFGAPSGVFAQ	2	3-25; 91-113;
M_bryantii_genome.CDS.5811	hypothetical protein	411	Y	1-26	VVKKNIIIGLTIMCLLVGPLSIASAV	2	7-29; 382-404;
M_bryantii_genome.CDS.5788		58				2	5-24; 36-55;
M_bryantii_genome.CDS.5787		78				2	13-35; 55-77;
M_bryantii_genome.CDS.5720		70				2	5-27; 37-59;
M_bryantii_genome.CDS.5691		64				2	4-21; 34-52;
M_bryantii_genome.CDS.5689	hypothetical protein	128	Y	1-24	KQKILIVGILLIAGLLLASPASAA	2	5-27; 104-123;
M_bryantii_genome.CDS.5668	CobN component of cobalt chelatase involved in B12 biosynthesis	1480	Y	1-27	KNIKKQVILLITTFVFILALFGTVSAA	2	7-29; 1450-1469;
M_bryantii_genome.CDS.5667	CobN component of cobalt chelatase involved in B12 biosynthesis	1507				2	56-78; 1472-1494;
M_bryantii_genome.CDS.5660		102	Y	1-27	SPKDKKLVLGGLVICIIIAVLAPFIAS	2	7-29; 70-92;
M_bryantii_genome.CDS.4902	hypothetical protein	95				2	23-45; 60-82;
M_bryantii_genome.CDS.4900		83				2	10-30; 37-70;
M_bryantii_genome.CDS.4862		189				2	7-29; 44-61;
M_bryantii_genome.CDS.4832	TPR domain protein, putative component of TonB system	712	Y	1-20	LILPFAILAISNLLNVIVRS	2	4-19; 26-48;
M_bryantii_genome.CDS.4822	hypothetical protein	315	Y	1-31	NINKICVVLIVLVAFIGIIGSNLDNNAVYGA	2	7-24; 292-314;
M_bryantii_genome.CDS.4714		58				2	7-29; 34-53;
M_bryantii_genome.CDS.4628		394				2	5-27; 32-54;
M_bryantii_genome.CDS.4617		312				2	231-253; 266-288;
M_bryantii_genome.CDS.4579		69				2	12-34; 44-66;
M_bryantii_genome.CDS.4578		151				2	91-113; 123-142;
M_bryantii_genome.CDS.4532		100				2	7-25; 45-67;
M_bryantii_genome.CDS.4235		58	Y	1-24	KINYNKTALILTVIGAALFVINAL	2	7-29; 39-56;
M_bryantii_genome.CDS.4219	Uncharacterized protein MJ1433	263				2	12-34; 49-66;
M_bryantii_genome.CDS.4163		76				2	12-34; 44-65;
M_bryantii_genome.CDS.4143	hypothetical protein	81				2	5-27; 57-76;
M_bryantii_genome.CDS.4097	Dolichyl-phosphate mannose synthase related protein	318				2	228-250; 260-282;
M_bryantii_genome.CDS.4093		78				2	15-34; 55-77;
M_bryantii_genome.CDS.4072		177				2	35-54; 144-166;
M_bryantii_genome.CDS.4066	hypothetical protein	78				2	12-34; 49-71;
M_bryantii_genome.CDS.558		59				2	12-34; 38-57;
M_bryantii_genome.CDS.4047	Glycosyltransferase	393				2	59-76; 88-110;
M_bryantii_genome.CDS.4039	hypothetical protein	78				2	12-34; 54-76;
M_bryantii_genome.CDS.4038	Dolichyl-phosphate mannose synthase related protein	333				2	226-248; 271-293;
M_bryantii_genome.CDS.3929	hypothetical protein	75				2	7-24; 29-51;
M_bryantii_genome.CDS.3912	hypothetical protein	101	Y	1-27	NPKDKKFVMAGLAICIIIAVLSPFIAS	2	7-29; 70-92;
M_bryantii_genome.CDS.3866		210				2	10-32; 69-91;
M_bryantii_genome.CDS.3865		233				2	10-32; 92-114;
M_bryantii_genome.CDS.3864	Magnesium and cobalt transport protein CorA	344				2	284-306; 316-338;
M_bryantii_genome.CDS.3787		57				2	7-24; 28-47;
M_bryantii_genome.CDS.3766		102				2	13-32; 42-64;
M_bryantii_genome.CDS.3732		254				2	15-32; 61-95;
M_bryantii_genome.CDS.3659		141				2	7-29; 49-68;
M_bryantii_genome.CDS.3563		64				2	10-32; 39-61;
M_bryantii_genome.CDS.3544		77	Y	1-18	VNAIIAALMSLIIPGTGQ	2	4-23; 36-58;
M_bryantii_genome.CDS.3543		70	Y	1-18	VNAILAAILSLIIPGLGQ	2	4-23; 30-61;
M_bryantii_genome.CDS.4468	cell surface protein	1926	Y	1-26	NYKSFVLLMIFAVFICISAMGSASAA	2	5-27; 1894-1913;
M_bryantii_genome.CDS.4425		305	Y	1-29	KLIKSVIPIIPIIMALFFIFSTMGAISAD	2	7-29; 279-301;
M_bryantii_genome.CDS.1679		55				2	7-29; 33-52;
M_bryantii_genome.CDS.5046	internalin, putative	1314	Y	1-27	KYSKKHGVFLFAVLFLALILCSTASAA	2	7-29; 1292-1309;
M_bryantii_genome.CDS.5043	hypothetical protein	202	Y	1-25	AIKSIFKLVIITILIITILNCAYAD	2	5-27; 177-199;
M_bryantii_genome.CDS.5041		194	Y	1-25	ALKNIFKIFLITIFVIGILNLAYAD	2	7-25; 171-190;
M_bryantii_genome.CDS.5040		195	Y	1-25	TFRDILKVLLIVIFVTGTLNFVYAN	2	9-31; 169-191;
M_bryantii_genome.CDS.4366		68				2	7-21; 36-58;
M_bryantii_genome.CDS.5254		126	Y	1-20	KKIILITALLLLAVVSVSGC	1	4-21;
M_bryantii_genome.CDS.5250		367				1	13-35;
M_bryantii_genome.CDS.5235		99				1	75-97;
M_bryantii_genome.CDS.5229		171				1	142-164;
M_bryantii_genome.CDS.5195		30				1	5-27;
M_bryantii_genome.CDS.5180	hypothetical protein	157				1	129-151;
M_bryantii_genome.CDS.5178	Acetolactate synthase large subunit (EC 2.2.1.6)	585				1	452-474;
M_bryantii_genome.CDS.5170	LemA protein	197				1	7-29;
M_bryantii_genome.CDS.5142		52				1	15-37;
M_bryantii_genome.CDS.5130		147	Y	1-24	KMKILPLFLMVLMAFSLAQPIFAA	1	5-24;
M_bryantii_genome.CDS.1686		45				1	15-35;
M_bryantii_genome.CDS.5344	hypothetical protein	283				1	70-104;
M_bryantii_genome.CDS.5323		132	Y	1-22	NKNIYLMLSVLFMVFVGFQCAQ	1	5-27;
M_bryantii_genome.CDS.5313		313				1	79-101;
M_bryantii_genome.CDS.5311		323	Y	1-20	DKKIWALIIIFLVAATAYGT	1	5-27;
M_bryantii_genome.CDS.5295		141	Y	1-27	NKNIYLMLSVLFVFFVGFQFAEPAAAV	1	5-27;
M_bryantii_genome.CDS.5294		128	Y	1-22	NKNIFLILSVLFMFFVGFQFAE	1	5-27;
M_bryantii_genome.CDS.5289	hypothetical protein	187				1	5-27;
M_bryantii_genome.CDS.5279	hypothetical protein	252	Y	1-16	KWLLITLGILALIAGY	1	5-27;
M_bryantii_genome.CDS.5278	hypothetical protein	261	Y	1-16	KWLLITLGILALIAGY	1	5-27;
M_bryantii_genome.CDS.1839		49				1	10-29;
M_bryantii_genome.CDS.5391		139				1	12-29;
M_bryantii_genome.CDS.5390		134				1	13-32;
M_bryantii_genome.CDS.5389	hypothetical protein	360	Y	1-23	DEKGYAFTPLVFLLFIPIMIIAV	1	5-24;
M_bryantii_genome.CDS.5388		720				1	9-31;
M_bryantii_genome.CDS.5387		297				1	12-31;
M_bryantii_genome.CDS.5386		141				1	10-32;
M_bryantii_genome.CDS.5384	hypothetical protein	155				1	12-31;
M_bryantii_genome.CDS.5376		236	Y	1-22	KKVLVLFLTIAVVAGTSIGFGA	1	5-27;
M_bryantii_genome.CDS.1950		41				1	2-24;
M_bryantii_genome.CDS.5368		242				1	7-29;
M_bryantii_genome.CDS.5367		165	Y	1-24	NKKLIVIILVCIFGITFTSSVMAY	1	5-24;
M_bryantii_genome.CDS.5363		421	Y	1-28	SNYKIAISFLISTLLLTSFFTIPCSNAS	1	7-24;
M_bryantii_genome.CDS.2034		40				1	10-29;
M_bryantii_genome.CDS.5436	hypothetical protein	147	Y	1-31	DKKYLIAIGVLLIVGIVATSGCTDSSTSSAS	1	5-22;
M_bryantii_genome.CDS.5431	hypothetical protein	113	Y	1-37	KNSERGEIMGNGKTLAGIITIFIVLVIAISGCTSNAS	1	15-37;
M_bryantii_genome.CDS.5429		206				1	47-69;
M_bryantii_genome.CDS.5428		140				1	7-26;
M_bryantii_genome.CDS.5427	hypothetical protein	221				1	41-63;
M_bryantii_genome.CDS.5426		236	Y	1-28	NKKGIIGITVLLVVVFAVSFVISSSYLK	1	5-27;
M_bryantii_genome.CDS.5425	hypothetical protein	136	Y	1-32	DRTVKILIIICIFLVAGIGLTTGMLIEKNWAN	1	7-26;
M_bryantii_genome.CDS.5525		122	Y	1-26	NNLKIASIFIVAVFSMSFMVSGVSAA	1	4-26;
M_bryantii_genome.CDS.5516		54	Y	1-23	KKAVFILILIVTISFTMNTLLSV	1	5-24;
M_bryantii_genome.CDS.2094		49				1	26-48;
M_bryantii_genome.CDS.5505		135	Y	1-22	DKKSIMVLTVLFAVFVGFQFAE	1	5-22;
M_bryantii_genome.CDS.5504		139	Y	1-31	GENVNKNILAAIITLFVVLVGFQFAEPAAAV	1	10-32;
M_bryantii_genome.CDS.5495		145				1	7-29;
M_bryantii_genome.CDS.5493		29				1	7-28;
M_bryantii_genome.CDS.5633		29				1	7-28;
M_bryantii_genome.CDS.5632	protein of unknown function DUF305	194				1	7-29;
M_bryantii_genome.CDS.5609	hypothetical protein	116	Y	1-24	KRPMLILLLTFIAAVGMTGAASAQ	1	5-27;
M_bryantii_genome.CDS.5608	hypothetical protein	116	Y	1-23	KRPMLILLLTFIAAVGMTGAASA	1	5-27;
M_bryantii_genome.CDS.5607		84	Y	1-31	HAYGGENVKKELAILIMAFVVSMSFIGAAAA	1	13-32;
M_bryantii_genome.CDS.5605	Energy conserving hydrogenase Eha associated gene 2	211				1	180-202;
M_bryantii_genome.CDS.5538		68				1	36-58;
M_bryantii_genome.CDS.5535		63				1	44-61;
M_bryantii_genome.CDS.5479		66	Y	1-24	KTKIGAILLIILATLGFSETIAAQ	1	5-27;
M_bryantii_genome.CDS.5565		135	Y	1-26	YENKVIAFVIALIFSMATVTGGVSAV	1	7-29;
M_bryantii_genome.CDS.5580	Flagellar hook-length control protein FliK	1435	Y	1-36	RGLFNMDGKKVMFNKMGMAILFIVSLALSMGMVSAG	1	12-34;
M_bryantii_genome.CDS.6872		142				1	10-32;
M_bryantii_genome.CDS.6865	Glycosyltransferase	337				1	291-313;
M_bryantii_genome.CDS.6845		30				1	5-27;
M_bryantii_genome.CDS.3501		48				1	28-47;
M_bryantii_genome.CDS.6840		202				1	39-61;
M_bryantii_genome.CDS.3496		37				1	12-31;
M_bryantii_genome.CDS.6814	hypothetical protein	806	Y	1-26	LFKQKIILTAIMAFAILCMTGTVSAA	1	7-29;
M_bryantii_genome.CDS.6807	hypothetical protein	152	Y	1-18	VFVLVFCSAAAAHPGHGT	1	129-151;
M_bryantii_genome.CDS.6803		170	Y	1-20	KKIILIVLMVIIAIVGISGC	1	4-21;
M_bryantii_genome.CDS.6778		202				1	179-201;
M_bryantii_genome.CDS.6777	hypothetical protein	238				1	7-24;
M_bryantii_genome.CDS.6774	dTDP-Rha:A-D-GlcNAc-diphosphoryl polyprenol, A-3-L-rhamnosyl transferase WbbL	319				1	245-267;
M_bryantii_genome.CDS.6764	CDP-glycerol:poly(glycerophosphate) glycerophosphotransferase (EC 2.7.8.12)	396	Y	1-26	NIRHIIKKLVILLYLIFLKVLPVNNN	1	12-31;
M_bryantii_genome.CDS.6760		129				1	7-29;
M_bryantii_genome.CDS.6750	Function Code:14.00 - Unknown	203	Y	1-32	SLYGDDSTKRVIKILMVFLLVVPLLISPAAAW	1	12-34;
M_bryantii_genome.CDS.6746		355				1	5-24;
M_bryantii_genome.CDS.6742		90	Y	1-23	KTVSILAVIIIIIGFGLQSASAA	1	5-27;
M_bryantii_genome.CDS.6717		103	Y	1-28	NPRKAGKLFIVLMISLIAFGFGSCANAL	1	9-31;
M_bryantii_genome.CDS.3330		38				1	7-29;
M_bryantii_genome.CDS.6682	hypothetical protein	237	Y	1-27	KKYIIAALVILAVVAASGCTWQGTSGS	1	5-27;
M_bryantii_genome.CDS.6681		236	Y	1-27	KKYIITALILLIVVLASGCIVQNTQGS	1	5-27;
M_bryantii_genome.CDS.6661	hypothetical protein	328				1	293-315;
M_bryantii_genome.CDS.6651		170				1	5-27;
M_bryantii_genome.CDS.6644		44				1	7-29;
M_bryantii_genome.CDS.6640	hypothetical protein	129	Y	1-34	KKIAVGLIALLTLITFVSGCTSSNNSTANNSSAQ	1	4-21;
M_bryantii_genome.CDS.6623	hypothetical protein	347				1	7-24;
M_bryantii_genome.CDS.6618		205	Y	1-22	NQKTFGITFLMAAILFIAVFAA	1	7-29;
M_bryantii_genome.CDS.6616	hypothetical protein	173	Y	1-30	NQKIVGIIPLIAAMMFVAIFAVGDNQAAAA	1	5-24;
M_bryantii_genome.CDS.6615		182	Y	1-28	KESYNILFAVFSIIFIVASIFSVYADSS	1	7-26;
M_bryantii_genome.CDS.6588	hypothetical protein	336	Y	1-34	ILPESKNKLLNLFKTFLLIIIVIGFSGIGCAQAV	1	13-35;
M_bryantii_genome.CDS.6561	hypothetical protein	193				1	5-27;
M_bryantii_genome.CDS.6557	hypothetical protein	56	Y	1-20	KRYFCAIFILFLVILTAGCV	1	4-21;
M_bryantii_genome.CDS.6546		242	Y	1-28	IKKKLVIIALCAIVIMLIAASLNTASST	1	7-29;
M_bryantii_genome.CDS.3178		228	Y	1-27	KKTLVIIGIVVIIIAVMAGSLNTASSI	1	5-27;
M_bryantii_genome.CDS.6544		226	Y	1-20	IKKMFIILILFVGIAAAAAF	1	5-24;
M_bryantii_genome.CDS.6526	hypothetical protein	872	Y	1-29	ETIGGGIIKRHSLLVMLIICIMAMSTLGS	1	13-35;
M_bryantii_genome.CDS.6525	hypothetical protein	314	Y	1-32	AIGGGIITRKLLFAVLLVASMSLIGIAGVSAA	1	13-35;
M_bryantii_genome.CDS.6524	COG1649 predicted glycoside hydrolase	739	Y	1-25	KRLLLLTVLLLFVAALFNVTNIYAA	1	5-27;
M_bryantii_genome.CDS.6480	ATP-dependent protease LonB Type II	634				1	134-156;
M_bryantii_genome.CDS.6465		152	Y	1-32	FIKVRRDTIIILTLAFLLIVSGRVMSYMAFAE	1	9-31;
M_bryantii_genome.CDS.6463		58				1	12-31;
M_bryantii_genome.CDS.3092		58	Y	1-39	EKEVSYNIGMLITLLGIFILGLGILAFLVATLSQLVQAL	1	12-34;
M_bryantii_genome.CDS.6460	hypothetical protein	124	Y	1-18	KKIVGIILAISILVVFAS	1	4-21;
M_bryantii_genome.CDS.3087		59				1	36-58;
M_bryantii_genome.CDS.6446		138				1	108-130;
M_bryantii_genome.CDS.3069		51				1	26-48;
M_bryantii_genome.CDS.6416		174				1	7-24;
M_bryantii_genome.CDS.6400	hypothetical protein	118				1	7-29;
M_bryantii_genome.CDS.6363		66				1	43-65;
M_bryantii_genome.CDS.6351		59				1	20-42;
M_bryantii_genome.CDS.6334	hypothetical protein	203	Y	1-20	NKKLIVILTVIIIVLGAYGS	1	5-27;
M_bryantii_genome.CDS.6318		58				1	24-46;
M_bryantii_genome.CDS.6316		137				1	114-136;
M_bryantii_genome.CDS.6311		176				1	150-172;
M_bryantii_genome.CDS.6303	hypothetical protein	279				1	5-24;
M_bryantii_genome.CDS.2903		40				1	5-27;
M_bryantii_genome.CDS.6244		145				1	15-37;
M_bryantii_genome.CDS.6234		133	Y	1-32	SRISKYLSIILIFLLVIFASGCVNTQNNSTGN	1	7-24;
M_bryantii_genome.CDS.6231		107	Y	1-19	AVLLMVFLCLSLVTSSFAA	1	5-24;
M_bryantii_genome.CDS.2840		38				1	7-29;
M_bryantii_genome.CDS.6227	Phytochrome, two-component sensor histidine kinase (EC 2.7.3.-)	427				1	21-40;
M_bryantii_genome.CDS.2160		45				1	7-29;
M_bryantii_genome.CDS.6219		173	Y	1-19	NKIVLIVPVLIFIIAVSGC	1	4-22;
M_bryantii_genome.CDS.6213	hypothetical protein	237	Y	1-27	QSAGEQMKWGIVVIVILLLIGGYIYAS	1	12-34;
M_bryantii_genome.CDS.6183	Putative stomatin/prohibitin-family membrane protease subunit aq_911	257				1	4-26;
M_bryantii_genome.CDS.6170		104				1	7-29;
M_bryantii_genome.CDS.6139	transcriptional regulator, TetR/AcrR family	213				1	164-183;
M_bryantii_genome.CDS.6110	hypothetical protein	341	Y	1-28	KGKIINFIIGILSFLLLFSIIASDLSAK	1	5-24;
M_bryantii_genome.CDS.2713		38				1	2-24;
M_bryantii_genome.CDS.6107	hypothetical protein	190	Y	1-34	IIIEEVDKLKKYLLAIILLLSIVLISGCTTSGNQ	1	13-35;
M_bryantii_genome.CDS.6106		188	Y	1-21	KKYTFAIILIIAVILSVVVTF	1	4-26;
M_bryantii_genome.CDS.6105		233				1	39-61;
M_bryantii_genome.CDS.6101		128	Y	1-21	RKIMPILIVLGLIAGIVAISG	1	7-29;
M_bryantii_genome.CDS.6091	hypothetical protein	536				1	21-38;
M_bryantii_genome.CDS.6079		131				1	107-126;
M_bryantii_genome.CDS.6078	hypothetical protein	421	Y	1-28	NRYQGIAGIIVLTLLITAFFNFPETNAA	1	7-24;
M_bryantii_genome.CDS.6074	hypothetical protein	252	Y	1-19	KKITILLFVVFLCSITGGY	1	4-26;
M_bryantii_genome.CDS.6073	hypothetical protein	190	Y	1-33	KLPIAKPLLIAMVAIIAVIGVGAGVMLSTNQAP	1	10-29;
M_bryantii_genome.CDS.6072		274	Y	1-25	QIKRQGLFIALVICLIASMGSAAAF	1	7-29;
M_bryantii_genome.CDS.6071	hypothetical protein	580	Y	1-21	KIKIILLLCIIASSIITVGAI	1	5-27;
M_bryantii_genome.CDS.6050		87				1	15-37;
M_bryantii_genome.CDS.6034	hypothetical protein	1620	Y	1-26	FGKIRMIMIFIFLLLSLLSIGAVSAS	1	7-29;
M_bryantii_genome.CDS.6032	hypothetical protein	1694	Y	1-22	RKIVLLSILVLCFLFVGAVNAA	1	5-23;
M_bryantii_genome.CDS.6026	hypothetical protein	1339	Y	1-17	TLTLILFLHACNAVSAA	1	1316-1335;
M_bryantii_genome.CDS.2572		45	Y	1-19	KIKLGIIMLAFLAAVGFSG	1	5-27;
M_bryantii_genome.CDS.5966		247	Y	1-23	KYIESKKGLFLLIILVVSAVAAA	1	9-31;
M_bryantii_genome.CDS.2559		73				1	29-51;
M_bryantii_genome.CDS.5933		257	Y	1-24	KYFKALGLLFVVFLVLGMYGTYGT	1	7-26;
M_bryantii_genome.CDS.5924		111				1	7-29;
M_bryantii_genome.CDS.5923	hypothetical protein	171				1	5-24;
M_bryantii_genome.CDS.5922		145				1	13-30;
M_bryantii_genome.CDS.5918		123				1	4-22;
M_bryantii_genome.CDS.5913		150	Y	1-21	VNTKILLSVVIVLLIGVAAAT	1	7-26;
M_bryantii_genome.CDS.5911		306	Y	1-22	KNKNIFLIAGIALCAVVIAGAF	1	5-27;
M_bryantii_genome.CDS.2475		51				1	10-32;
M_bryantii_genome.CDS.5871	hypothetical protein	404	Y	1-24	TKKIICVILFILVAFSIINASYAT	1	5-27;
M_bryantii_genome.CDS.5869	hypothetical protein	597	Y	1-24	KKHIILLIVILISLFTFCSVASAS	1	5-27;
M_bryantii_genome.CDS.5864	internalin, putative	899	Y	1-25	NIKRIILVLVCIFTLALCSTVSAAD	1	7-25;
M_bryantii_genome.CDS.5863	internalin, putative	1871	Y	1-24	NIKRIILILVCIFTLILCSTVSAA	1	7-25;
M_bryantii_genome.CDS.5858		245	Y	1-28	VSISSRLLTLVMIAALLCLVIANQQYAQ	1	4-23;
M_bryantii_genome.CDS.5852	hypothetical protein	142				1	7-29;
M_bryantii_genome.CDS.5851		387	Y	1-26	SNLTKILVFIIFFTILTVFTGTVTAS	1	7-26;
M_bryantii_genome.CDS.5850		236				1	7-26;
M_bryantii_genome.CDS.5828		186				1	68-90;
M_bryantii_genome.CDS.5827	Function Code:14.00 - Unknown	336	Y	1-31	GVTKILKLQEIIFITVLFASFLFLIGTAAAA	1	12-31;
M_bryantii_genome.CDS.5820		173	Y	1-25	KLEKILKFLILFSAMMLFILPAFAA	1	7-26;
M_bryantii_genome.CDS.5818	Alpha-acetolactate decarboxylase (EC 4.1.1.5)	251	Y	1-24	AKKYYLFTAILMILVLGTGAVYGA	1	5-27;
M_bryantii_genome.CDS.5797	hypothetical protein	2268	Y	1-26	KNIKRILILISFCMVLALFMGVVSAA	1	7-29;
M_bryantii_genome.CDS.5795		260				1	210-232;
M_bryantii_genome.CDS.5790		162	Y	1-27	EKKFILIIIGIIALGAVIVVPGYMQSE	1	5-24;
M_bryantii_genome.CDS.5781	Flagellar hook-length control protein FliK	688	Y	1-40	GVENIKTHISMGCANKTLCIVFLFSIAFIILSAVNAVSAD	1	21-40;
M_bryantii_genome.CDS.5780	hypothetical protein	957				1	48-70;
M_bryantii_genome.CDS.2352		43				1	13-32;
M_bryantii_genome.CDS.5744	LemA protein	186				1	4-26;
M_bryantii_genome.CDS.5743		147				1	13-32;
M_bryantii_genome.CDS.5735	Signal peptidase I (EC 3.4.21.89)	132				1	6-28;
M_bryantii_genome.CDS.5734	Signal peptidase I (EC 3.4.21.89)	132				1	7-29;
M_bryantii_genome.CDS.5722		44				1	17-36;
M_bryantii_genome.CDS.5721		55				1	13-35;
M_bryantii_genome.CDS.5714		150				1	126-148;
M_bryantii_genome.CDS.2281		47				1	5-27;
M_bryantii_genome.CDS.5682	hypothetical protein	172	Y	1-24	PRIIKFIFFLLLFGIIFEAGLLSS	1	7-29;
M_bryantii_genome.CDS.2252		55				1	20-37;
M_bryantii_genome.CDS.5666	hypothetical protein	801	Y	1-26	RKEVKMVMVTVILLLSFASINVTSAA	1	7-29;
M_bryantii_genome.CDS.5665	CobN-like chelatase BtuS for metalloporphyrine salvage	1589	Y	1-22	KILLLMAVLLFSFALCGTVSAD	1	1554-1576;
M_bryantii_genome.CDS.5662	hypothetical protein	111				1	21-43;
M_bryantii_genome.CDS.4935		130				1	5-24;
M_bryantii_genome.CDS.4934	ATP-dependent DNA ligase (EC 6.5.1.1)	586				1	12-29;
M_bryantii_genome.CDS.4932		168				1	9-31;
M_bryantii_genome.CDS.4901	Demethylmenaquinone methyltransferase (EC 2.1.1.163)	215				1	5-22;
M_bryantii_genome.CDS.1431	hypothetical protein	229				1	5-27;
M_bryantii_genome.CDS.4845		205	Y	1-33	GHGGGTIKRQKLCALLLVVGMAVGICPSIAGAS	1	13-32;
M_bryantii_genome.CDS.4843		289	Y	1-23	KKYIAVILLVLMAIAPIYGASGF	1	7-29;
M_bryantii_genome.CDS.4842		269				1	5-27;
M_bryantii_genome.CDS.4838		149				1	126-148;
M_bryantii_genome.CDS.4837	hypothetical protein	59				1	35-57;
M_bryantii_genome.CDS.4836		84	Y	1-38	IFISINGMKSVDKKIIAVLSALIFVIAFLPVFEPMDAS	1	16-33;
M_bryantii_genome.CDS.4829	2-oxoglutarate oxidoreductase, gamma subunit (EC 1.2.7.3)	184				1	7-29;
M_bryantii_genome.CDS.4821	hypothetical protein	435				1	111-133;
M_bryantii_genome.CDS.4818	Phosphatidylserine decarboxylase (EC 4.1.1.65)	224				1	12-34;
M_bryantii_genome.CDS.4813	Biopolymer transport protein ExbD/TolR	132	Y	1-45	VLDVNRYKNKVKKNTPRFNMVPFIDVVFTILIFLMVTSSFGAAAD	1	21-43;
M_bryantii_genome.CDS.4757	Molybdopterin biosynthesis protein MoeA	404				1	298-320;
M_bryantii_genome.CDS.4754	hypothetical protein	248				1	7-29;
M_bryantii_genome.CDS.4747		337				1	41-63;
M_bryantii_genome.CDS.4746	Beta-galactosidase (EC 3.2.1.23)	355	Y	1-34	WGIKVYKSKKKLLKLTLAAFLVGVFTFLPAAEAH	1	13-32;
M_bryantii_genome.CDS.4723		61				1	36-58;
M_bryantii_genome.CDS.4712		179				1	143-165;
M_bryantii_genome.CDS.4711		131	Y	1-31	IKKSIVAVVVMLAAAALVFGASGNHINSTSN	1	5-27;
M_bryantii_genome.CDS.4709	conserved protein	502	Y	1-32	GIGGVIIKKKLPFAVLLILGLFLASIAGASAA	1	12-34;
M_bryantii_genome.CDS.4700	hypothetical protein	389	Y	1-22	GNSKINIAVLILLALAMYPFGN	1	7-29;
M_bryantii_genome.CDS.4698	hypothetical protein	275	Y	1-20	KRWQKALIVIILILVSITAV	1	7-29;
M_bryantii_genome.CDS.4696		88				1	13-35;
M_bryantii_genome.CDS.4683		235				1	13-35;
M_bryantii_genome.CDS.1209		44				1	21-43;
M_bryantii_genome.CDS.4647	hypothetical protein	98	Y	1-24	QKLTIGLVLIILILLGVVGYIFAS	1	4-23;
M_bryantii_genome.CDS.4626		58				1	12-34;
M_bryantii_genome.CDS.4624		58				1	15-37;
M_bryantii_genome.CDS.4623		55				1	7-29;
M_bryantii_genome.CDS.4616		339				1	298-320;
M_bryantii_genome.CDS.4615	rhamnosyl transferase	344				1	293-315;
M_bryantii_genome.CDS.4549	hypothetical protein	68				1	10-32;
M_bryantii_genome.CDS.4538		130	Y	1-25	KCLKTASILILAVFSLSMVSGVFAA	1	7-26;
M_bryantii_genome.CDS.4232	Function Code:14.00 - Unknown	216	Y	1-28	VEVIGEITKSLIILIAVILIFSPSASAW	1	12-34;
M_bryantii_genome.CDS.4229		317	Y	1-31	WDNSKIAVILILVILAVFGGASWFLNASQTE	1	7-26;
M_bryantii_genome.CDS.4190	hypothetical protein	227	Y	1-27	NIRVVSLVLVVLIFALVSGMISYSVSS	1	5-27;
M_bryantii_genome.CDS.4188	hypothetical protein	439	Y	1-50	LAKFKVQKLSKSELFCTWEIGGGTIRKKLLFMALLIFSLSLMGIAGASAS	1	30-49;
M_bryantii_genome.CDS.692		44	Y	1-25	PIAALTFLVFTLISELFLFHNVHKY	1	4-23;
M_bryantii_genome.CDS.4169		81				1	44-66;
M_bryantii_genome.CDS.4147		164				1	7-29;
M_bryantii_genome.CDS.4146		140				1	5-24;
M_bryantii_genome.CDS.4140	hypothetical protein	274				1	28-50;
M_bryantii_genome.CDS.4139		160	Y	1-22	KSKIVLIGFIVLVVTISGCIGS	1	5-27;
M_bryantii_genome.CDS.644		53	Y	1-21	QAAAAAWAIIAGCVLNVGHFT	1	7-26;
M_bryantii_genome.CDS.4135		108				1	4-23;
M_bryantii_genome.CDS.631		44				1	5-27;
M_bryantii_genome.CDS.4125		166	Y	1-22	KNKIIPLVLVTFMMAIVAISGC	1	5-24;
M_bryantii_genome.CDS.613		52				1	27-49;
M_bryantii_genome.CDS.4108	Zinc ABC transporter, periplasmic-binding protein ZnuA	294				1	7-29;
M_bryantii_genome.CDS.4101	hypothetical protein	414				1	20-42;
M_bryantii_genome.CDS.4095		250				1	56-75;
M_bryantii_genome.CDS.4094		228				1	7-29;
M_bryantii_genome.CDS.4081		187				1	7-24;
M_bryantii_genome.CDS.4076	hypothetical protein	495	Y	1-23	RKYIFLGLMCIVSLFLCGSAAAA	1	5-24;
M_bryantii_genome.CDS.4068		203				1	7-29;
M_bryantii_genome.CDS.4067	hypothetical protein	206	Y	1-18	DKKIVLAIILMVAVVMGG	1	5-27;
M_bryantii_genome.CDS.4063	Alpha-D-GlcNAc alpha-1,2-L-rhamnosyltransferase (EC 2.4.1.-)	397				1	92-111;
M_bryantii_genome.CDS.4061		274				1	250-272;
M_bryantii_genome.CDS.4060		406				1	103-120;
M_bryantii_genome.CDS.4058	hypothetical protein	341				1	295-317;
M_bryantii_genome.CDS.4043	UDP-glucose 6-dehydrogenase (EC 1.1.1.22)	459				1	13-35;
M_bryantii_genome.CDS.4041		201				1	7-26;
M_bryantii_genome.CDS.4040	hypothetical protein	234				1	5-24;
M_bryantii_genome.CDS.4012		342				1	298-320;
M_bryantii_genome.CDS.4002	hypothetical protein	401				1	365-399;
M_bryantii_genome.CDS.4001		118				1	10-32;
M_bryantii_genome.CDS.3998	conserved protein	451	Y	1-33	LGIGGGIITSKLLFAVMLVTAMLLTGIAGVSAA	1	13-35;
M_bryantii_genome.CDS.3990		139	Y	1-24	NSKGIVIAIVVIMIVAIAGIYLAA	1	5-24;
M_bryantii_genome.CDS.3985	hypothetical protein	564	Y	1-20	NKVILLFVTIFILLAPASAN	1	5-24;
M_bryantii_genome.CDS.476		59				1	19-41;
M_bryantii_genome.CDS.3957	hypothetical protein	172				1	129-151;
M_bryantii_genome.CDS.447		72				1	53-70;
M_bryantii_genome.CDS.3932	Phosphate ABC transporter, periplasmic phosphate-binding protein PstS (TC 3.A.1.7.1)	269				1	7-24;
M_bryantii_genome.CDS.3931	Phosphate ABC transporter, periplasmic phosphate-binding protein PstS (TC 3.A.1.7.1)	274				1	5-24;
M_bryantii_genome.CDS.397		41				1	10-32;
M_bryantii_genome.CDS.3898	hypothetical protein	168	Y	1-25	RKYAILVISILAIVIFASGCTSETQ	1	4-21;
M_bryantii_genome.CDS.3883		119				1	20-42;
M_bryantii_genome.CDS.3878		100				1	4-21;
M_bryantii_genome.CDS.3872		164				1	12-34;
M_bryantii_genome.CDS.3857		139	Y	1-26	EAKYLYLLSICFILVIILGTSGCTSS	1	5-27;
M_bryantii_genome.CDS.3837	hypothetical protein	70				1	15-37;
M_bryantii_genome.CDS.3813	V-type ATP synthase subunit C (EC 3.6.3.14)	385				1	20-42;
M_bryantii_genome.CDS.3806		49				1	20-42;
M_bryantii_genome.CDS.3789	hypothetical protein	150	Y	1-30	VAIKGKILFLVSALVITSITVSVYPVISAN	1	7-29;
M_bryantii_genome.CDS.3786		338	Y	1-25	KLLKNTLTLILILLAVFVTYETFFI	1	7-26;
M_bryantii_genome.CDS.3784	COG1649 predicted glycoside hydrolase	753	Y	1-16	KRLSLLLVLIITCGAL	1	5-27;
M_bryantii_genome.CDS.3776	hypothetical protein	235	Y	1-21	KSKTAIIIGAIILIIAAASAA	1	5-27;
M_bryantii_genome.CDS.3771	conserved protein	281	Y	1-22	RRKKELYVIFTFLISLPLVFGS	1	7-29;
M_bryantii_genome.CDS.244		40				1	10-32;
M_bryantii_genome.CDS.3760		281				1	5-27;
M_bryantii_genome.CDS.3753	hypothetical protein	387				1	5-27;
M_bryantii_genome.CDS.3731	conserved protein	206	Y	1-30	DLTMSKYKILAVVIVLVCVIVSSAVIIVGY	1	10-32;
M_bryantii_genome.CDS.195		64				1	24-46;
M_bryantii_genome.CDS.3709		207	Y	1-23	KLRSWFVIGIIILGVMATSACIA	1	5-27;
M_bryantii_genome.CDS.3689		50				1	4-26;
M_bryantii_genome.CDS.3663		46				1	10-42;
M_bryantii_genome.CDS.3660	Putative stomatin/prohibitin-family membrane protease subunit YbbK	317	Y	1-17	DLFLAILIILVLLVVAF	1	4-21;
M_bryantii_genome.CDS.3572		183	Y	1-42	NKIRKLSRNGKIAIASLCIIVLVMAIGIYGITNNNPNTIQSV	1	13-32;
M_bryantii_genome.CDS.3564	hypothetical protein	322				1	7-24;
M_bryantii_genome.CDS.3559	hypothetical protein	681	Y	1-30	TILNRNKIPLILLLINLFAILVTISNVSAD	1	13-35;
M_bryantii_genome.CDS.9		68				1	45-67;
M_bryantii_genome.CDS.8		45				1	4-26;
M_bryantii_genome.CDS.3534		151	Y	1-27	RKNILLITAILSMFVFGLQLAEPASAV	1	5-22;
M_bryantii_genome.CDS.4514		100	Y	1-24	KKELVVLLLIFIATVGLSSAASAQ	1	5-27;
M_bryantii_genome.CDS.4513		111	Y	1-24	KKELGILLLIFIATVGLSSAASAQ	1	5-27;
M_bryantii_genome.CDS.4512		44				1	7-29;
M_bryantii_genome.CDS.4498		245	Y	1-21	SRKGKIILIILIILLGVTIAY	1	7-26;
M_bryantii_genome.CDS.4496	hypothetical protein	106				1	76-98;
M_bryantii_genome.CDS.4478	Molybdenum ABC transporter, periplasmic molybdenum-binding protein ModA (TC 3.A.1.8.1)	267				1	7-29;
M_bryantii_genome.CDS.4475	Tungstate ABC transporter, periplasmic substrate-binding protein WtpA	355				1	5-27;
M_bryantii_genome.CDS.1001		51				1	15-37;
M_bryantii_genome.CDS.4473		140	Y	1-23	NKFFIGLGVILVATAVVLAVFGQ	1	5-27;
M_bryantii_genome.CDS.4472	ABC transporter, solute-binding protein	370	Y	1-20	KNYFILIAALFLITASVGGH	1	5-24;
M_bryantii_genome.CDS.4471		103				1	20-42;
M_bryantii_genome.CDS.4464	hypothetical protein	602	Y	1-24	IIVLSLLFMSISIPAAALEPVSAA	1	570-589;
M_bryantii_genome.CDS.4463	hypothetical protein	633	Y	1-22	IFSVFIIGMSLFATTIEPASAA	1	602-620;
M_bryantii_genome.CDS.4462	hypothetical protein	1325	Y	1-27	LKNKKTFILAMVFLFICITAAGGVSAA	1	7-29;
M_bryantii_genome.CDS.4461	hypothetical protein	821	Y	1-27	KYNKLPIFLVFALLACILTVGSVSAAD	1	7-26;
M_bryantii_genome.CDS.4460	hypothetical protein	296	Y	1-24	KMKKLGIVVFLVAVSLAMGSASAT	1	7-29;
M_bryantii_genome.CDS.4459		251	Y	1-24	RRNTTIFIILLVAGLFLLSTVSAE	1	7-29;
M_bryantii_genome.CDS.970		39				1	15-32;
M_bryantii_genome.CDS.4442	ABC transporter, solute-binding protein	357	Y	1-25	DKKIIVAVVAVIAVIAGYMNYANAI	1	5-27;
M_bryantii_genome.CDS.4437	ABC transporter, solute-binding protein	361				1	5-27;
M_bryantii_genome.CDS.4432	ABC transporter, solute-binding protein	357				1	7-29;
M_bryantii_genome.CDS.4427	cell surface protein	708	Y	1-24	RKNIIFIVIVFSMILALCGSASAA	1	5-27;
M_bryantii_genome.CDS.4426	hypothetical protein	1318	Y	1-27	KNWGRCVIFIALICALMLIFSGSVSAD	1	7-26;
M_bryantii_genome.CDS.4423		103				1	24-46;
M_bryantii_genome.CDS.4388		107	Y	1-23	FKKNALIVLMIVVLLCSVNAVAA	1	7-29;
M_bryantii_genome.CDS.5124		54				1	34-53;
M_bryantii_genome.CDS.5111		172	Y	1-22	NEKLMAVLVFVILGMVVLTYGY	1	5-24;
M_bryantii_genome.CDS.5110		180	Y	1-22	DKRLLVILVFVVIGMAVLTYGY	1	5-24;
M_bryantii_genome.CDS.5101		128	Y	1-31	KKIAPILVLILIVAVIGISGCIDSSSTGQAI	1	4-23;
M_bryantii_genome.CDS.5099	hypothetical protein	257	Y	1-20	KWWLIALAILALIIGYSYIT	1	5-27;
M_bryantii_genome.CDS.1657		42				1	2-24;
M_bryantii_genome.CDS.5094		78				1	7-26;
M_bryantii_genome.CDS.1632		59				1	28-50;
M_bryantii_genome.CDS.5069	conserved protein	314	Y	1-36	VNFQIFGGGTIKRISRFAFAGLLALALCVLPISNGL	1	19-41;
M_bryantii_genome.CDS.5053	hypothetical protein	325				1	12-34;
M_bryantii_genome.CDS.5042	hypothetical protein	359	Y	1-28	NFKKIFIPIIIFVFIISLLLINSSVNGK	1	7-26;
M_bryantii_genome.CDS.5038		43				1	24-41;
M_bryantii_genome.CDS.5031		54				1	13-34;
M_bryantii_genome.CDS.5020		80				1	7-26;
M_bryantii_genome.CDS.5011	predicted protein	933	Y	1-24	KRQLLILIIFSILALITCGTASAS	1	5-24;
M_bryantii_genome.CDS.4999	hypothetical protein	152				1	31-53;
M_bryantii_genome.CDS.4966	Iron(III) dicitrate-binding protein	368	Y	1-19	IACIIAIVVLLSATLIYAL	1	2-21;
M_bryantii_genome.CDS.1508		43				1	15-37;
M_bryantii_genome.CDS.4950		191	Y	1-30	EKKKVAKYVGLGIVLIVLIAFASIGLVMGD	1	7-29;
M_bryantii_genome.CDS.4346	Anaerobic dehydrogenases, typically selenocysteine-containing	650				1	119-141;
M_bryantii_genome.CDS.4329	hypothetical protein	202	Y	1-34	ECDYIKRQIKARTLLALFSIAALLIMSPAAVSAH	1	12-34;
M_bryantii_genome.CDS.4322	hypothetical protein	1065	Y	1-26	KNELLFIILLSFFLILISITGTVSAA	1	5-27;
M_bryantii_genome.CDS.4309		54				1	6-23;
M_bryantii_genome.CDS.4308		141	Y	1-21	AKKLFIGLIVIIISIVGVSGY	1	5-24;
M_bryantii_genome.CDS.4287	N5-methyltetrahydromethanopterin:coenzyme M methyltransferase subunit G (EC 2.1.1.86)	80				1	49-71;
M_bryantii_genome.CDS.4286		64				1	41-63;
M_bryantii_genome.CDS.4285	N5-methyltetrahydromethanopterin:coenzyme M methyltransferase subunit A (EC 2.1.1.86)	239				1	219-238;
M_bryantii_genome.CDS.4284		101				1	81-100;
M_bryantii_genome.CDS.4272	hypothetical protein	614	Y	1-29	NYGVISEFFNKIIFILLCGVLMEKEIVAA	1	13-35;
M_bryantii_genome.CDS.5179		128	Y	1-14	TFIVLAACSVATAQ	0
M_bryantii_genome.CDS.5163		117	Y	1-100	SVIGYFLIQISIKLLHIKYGGDNVKEEMMIGKMKEMMMMEKMMKKKMMTKEIMEMLSDDDKRKLLAMKLDLKIDMMEQKREMMEHKKKLMAAKLDMKSSM	0
M_bryantii_genome.CDS.5139		51	Y	1-20	VHRKFLIFAGATKVSPISGV	0
M_bryantii_genome.CDS.1699		41	Y	1-20	SDNFILSLMSFTSLVPTGAK	0
M_bryantii_genome.CDS.5413		141	Y	1-26	NKNLVLMALIMSMFVGLQIAEPAAAA	0
M_bryantii_genome.CDS.5380	Homoserine dehydrogenase (EC 1.1.1.3)	340	Y	1-18	KICILGFGAVGKGVVKAI	0
M_bryantii_genome.CDS.5465		201	Y	1-19	SLFGIAGASAADTGAAHAQ	0
M_bryantii_genome.CDS.5610	hypothetical protein	178	Y	1-45	IIFLSLVVIAGVGIGSTAAQNITVGSGASVLDPSQNQTQDQAQAE	0
M_bryantii_genome.CDS.6871	UDP-glucose 4-epimerase (EC 5.1.3.2)	310	Y	1-22	KNKKVVVTGGLGFIGSHLVEKL	0
M_bryantii_genome.CDS.6849	UTP--glucose-1-phosphate uridylyltransferase (EC 2.7.7.9)	281	Y	1-20	KAVIPAAGLGTRFLPATKAQ	0
M_bryantii_genome.CDS.6836		115	Y	1-22	NIRDLLDWISLVIFMLEYVKTI	0
M_bryantii_genome.CDS.6795	H(2)-dependent N5,N10-methylenetetrahydromethanopterin dehydrogenase	345	Y	1-15	KIAILGAGCYRTHAA	0
M_bryantii_genome.CDS.6783	hypothetical protein	493	Y	1-24	RKLFFVAVVAMALFLSISNISAAN	0
M_bryantii_genome.CDS.3394		38	Y	1-22	LFTAIAMFMLDTISNWWSSAAG	0
M_bryantii_genome.CDS.6659		301	Y	1-18	RVVLNVLMIFISRFIRAY	0
M_bryantii_genome.CDS.6595	hypothetical protein	160	Y	1-18	SVEIVLMPIAIAAVAGAI	0
M_bryantii_genome.CDS.6491		157	Y	1-15	KKALILLGCPESPSQ	0
M_bryantii_genome.CDS.6412	Protoporphyrinogen oxidase	536	Y	1-19	SQKKAIIIGAGPAGLTAAY	0
M_bryantii_genome.CDS.6376		120	Y	1-15	KNMKIKSPHFKLIKK	0
M_bryantii_genome.CDS.6339		170	Y	1-19	GITIIILVFIVLTSGCTSI	0
M_bryantii_genome.CDS.2938		42	Y	1-10	KKSALRFLDI	0
M_bryantii_genome.CDS.5636		142	Y	1-22	RKSVLLGILLLFFLSINMVNAE	0
M_bryantii_genome.CDS.6173	Argininosuccinate synthase (EC 6.3.4.5)	393	Y	1-17	KKVVLAFSGGLDTSVCI	0
M_bryantii_genome.CDS.6143	hypothetical protein	432	Y	1-15	RAIVVGTGAGGATAA	0
M_bryantii_genome.CDS.6141	Long-chain-fatty-acid--CoA ligase (EC 6.2.1.3)	922	Y	1-19	NKVVLLTGANGFLGTQVAL	0
M_bryantii_genome.CDS.6102	Phosphopantothenoylcysteine decarboxylase (EC 4.1.1.36) / Phosphopantothenoylcysteine synthetase (EC 6.3.2.5)	385	Y	1-23	IYMEIVLCVTGSIAAIESIKLAR	0
M_bryantii_genome.CDS.5992		93	Y	1-15	KKVFLWWLIAGSKGG	0
M_bryantii_genome.CDS.5932	hypothetical protein	284	Y	1-15	VAVCVMFSTLPFAAA	0
M_bryantii_genome.CDS.5831		174	Y	1-14	CLFILVGTLPVFAA	0
M_bryantii_genome.CDS.5798	hypothetical protein	821	Y	1-18	LILFILAFFITVSTVSAA	0
M_bryantii_genome.CDS.5713		169	Y	1-28	KKWIFILTVLALIISVSGCTTSQPAPAN	0
M_bryantii_genome.CDS.5685		284	Y	1-17	AIFLVILMMGVAPAFAV	0
M_bryantii_genome.CDS.4943	hypothetical protein	180	Y	1-20	CSVSTVSAGSDLTAPTVKST	0
M_bryantii_genome.CDS.4826		118	Y	1-48	FAKLSKFTILMPVKFSISRQRNEVSNAANRRFACFVLPVLFFYKLPSD	0
M_bryantii_genome.CDS.4803	hypothetical protein	219	Y	1-23	NKAIIFTIFLVAVSINISAVSAW	0
M_bryantii_genome.CDS.4737	hypothetical protein	216	Y	1-21	NLNKKNIIIFLGPSLSADEAS	0
M_bryantii_genome.CDS.4710	conserved protein	465	Y	1-32	EIGGGIITRKLLFAVLLISSLSLTGITGASAT	0
M_bryantii_genome.CDS.4659	Nitrogen regulatory protein P-II	323	Y	1-17	IKILILGASGSGKTTAL	0
M_bryantii_genome.CDS.4627		385	Y	1-22	KVLFMTCGIGMGHVSRDIALAK	0
M_bryantii_genome.CDS.1069		88	Y	1-24	VIIGAAYITLASQVNHNQTSSNAS	0
M_bryantii_genome.CDS.5648		36	Y	1-10	KKKKKKKKKK	0
M_bryantii_genome.CDS.5649		37	Y	1-11	KEKKKKKKKKK	0
M_bryantii_genome.CDS.4118		132	Y	1-16	YIASFTLIVLTLAGAL	0
M_bryantii_genome.CDS.4085	hypothetical protein	230	Y	1-21	KSETMKKITIICFLGVDGSGK	0
M_bryantii_genome.CDS.4029	hypothetical protein	392	Y	1-16	KILVVSLTFPPRKFGG	0
M_bryantii_genome.CDS.3984		92	Y	1-17	KKVLWWLFASRGGVNRA	0
M_bryantii_genome.CDS.3982		98	Y	1-26	KKVSLKKAAIVCAAVMMVSMVPIFAA	0
M_bryantii_genome.CDS.3963		279	Y	1-16	KIGFLGFGEVASTLAA	0
M_bryantii_genome.CDS.3897		175	Y	1-25	KKYAVLLMAVLAVVVFSSGCTSQGN	0
M_bryantii_genome.CDS.3879	TPR domain protein, putative component of TonB system	546	Y	1-28	IGIALKVFNKVLAGAGWFLGIFNKSLAL	0
M_bryantii_genome.CDS.356		44	Y	1-17	YFISLEFLVYLITLMSL	0
M_bryantii_genome.CDS.3828	Alpha,alpha-trehalose-phosphate synthase [UDP-forming] (EC 2.4.1.15)	458	Y	1-27	KRGGGGLVSTLLPFMTRVKGSWVASAM	0
M_bryantii_genome.CDS.3777		148	Y	1-21	NKIVTICLLAVIIGSVPVYAA	0
M_bryantii_genome.CDS.3769		161	Y	1-19	KKWALVLGILLVVTSTFGC	0
M_bryantii_genome.CDS.3765		144	Y	1-15	LLIVFAVFSIAVTAN	0
M_bryantii_genome.CDS.3738	2-phosphoglycerate kinase (EC 2.7.2.-) (2PGK)	315	Y	1-21	RKPYVILIGSASGIGKSTIAS	0
M_bryantii_genome.CDS.3696	hypothetical protein	250	Y	1-16	KIGVSTLALFPMSLKE	0
M_bryantii_genome.CDS.3608	LSU ribosomal protein L27Ae (L15p)	145	Y	1-10	IRRTRKIRKM	0
M_bryantii_genome.CDS.4465	hypothetical protein	573	Y	1-18	VLAVISAGSVMADPVSAA	0
M_bryantii_genome.CDS.4447	Dipeptide-binding ABC transporter, periplasmic substrate-binding component (TC 3.A.1.5.2)	523	Y	1-15	IFAAAMSFSSTSRAA	0
M_bryantii_genome.CDS.4410	3-oxoacyl-[acyl-carrier protein] reductase (EC 1.1.1.100)	258	Y	1-30	KNYFDLKGKVAVVTGASGGLGADAARAYAQ	0
M_bryantii_genome.CDS.4376	hypothetical protein	854	Y	1-18	LIVLSLALLSINSIAAAA	0
M_bryantii_genome.CDS.5076		93	Y	1-18	KKLLWWLIAGMKGGLNRA	0
M_bryantii_genome.CDS.5071		97	Y	1-18	KKVLWWLILGTRGGINRA	0
M_bryantii_genome.CDS.5052	hypothetical protein	318	Y	1-25	SGLTFLLIIPVFLLMAVFVDMVHTG	0
M_bryantii_genome.CDS.5037	Phosphoribosylaminoimidazole carboxylase catalytic subunit (EC 4.1.1.21)	337	Y	1-18	KPRVMILLGSSSDFSIAK	0
M_bryantii_genome.CDS.4993	NADH oxidase of the flavin-dependent disulfide reductase family, MJ0649	453	Y	1-16	KIAIVGAGAGGLSTAS	0
M_bryantii_genome.CDS.4972	Iron(III) dicitrate-binding protein	355	Y	1-18	CLGYILYFFSGLGEANSS	0
M_bryantii_genome.CDS.846	Queuosine Biosynthesis QueC ATPase	221	Y	1-22	KNKPKAISVLSGGLDSTVATAY	0
M_bryantii_genome.CDS.4300	CoB--CoM-reducing hydrogenase (Cys) gamma subunit	312	Y	1-26	AEESQKVKILTTWLSGCSGCHLALAD	0
M_bryantii_genome.CDS.4249	hypothetical protein	207	Y	1-20	MFSVVSTSSAAVIGSTSYGY	0

## Sheet: Mspelaei_membrane
Gene	Kbase Annotation	ORF length (aa)	SIGNAL P	Domain	Signal Sequence	Transmembrane Domains	Domain range
M_spelaei_genome.CDS.6169	Energy-conserving hydrogenase (ferredoxin), subunit A	639				18	5-23; 30-52; 62-84; 91-113; 123-145; 158-175; 179-201; 214-233; 248-270; 277-299; 319-341; 348-367; 372-394; 415-437; 452-474; 495-517; 543-565; 619-638;
M_spelaei_genome.CDS.8820	Pyrophosphate-energized proton pump (EC 3.6.1.1)	813	Y	1-30	EIITKNKVVKATLDSLFCLALMSLTPAIAA	16	12-34; 49-66; 101-118; 128-150; 180-202; 278-297; 304-326; 348-370; 383-405; 443-465; 472-494; 556-578; 591-613; 663-685; 692-714; 783-805;
M_spelaei_genome.CDS.7886	NADH-ubiquinone oxidoreductase chain L (EC 1.6.5.3)	672				16	9-27; 37-59; 72-94; 136-158; 171-193; 224-246; 266-288; 298-320; 327-349; 359-381; 394-416; 444-466; 487-509; 549-571; 599-621; 646-668;
M_spelaei_genome.CDS.6626	hypothetical protein	648				15	17-39; 44-58; 78-100; 105-122; 129-151; 184-201; 208-227; 251-273; 280-297; 301-320; 333-352; 395-417; 429-448; 458-480; 487-506;
M_spelaei_genome.CDS.5967	hypothetical protein	625				15	12-34; 39-61; 73-92; 97-116; 129-151; 200-218; 223-245; 249-271; 278-295; 299-318; 325-347; 391-413; 420-442; 452-474; 481-500;
M_spelaei_genome.CDS.8787	unknown	524				14	19-41; 46-65; 95-117; 132-154; 167-186; 191-213; 238-260; 280-302; 321-343; 353-375; 382-404; 409-431; 443-465; 470-492;
M_spelaei_genome.CDS.8988	hypothetical protein	480				14	12-34; 39-61; 82-104; 119-136; 149-171; 175-197; 210-232; 252-274; 295-317; 327-349; 356-375; 379-401; 413-435; 441-463;
M_spelaei_genome.CDS.6200	hypothetical protein	486	Y	1-47	ESNQANQSRNIRMNSSLILLGLSLATLMTSIDTNIVAVGLPTIAKAL	14	20-42; 55-77; 84-106; 110-132; 144-166; 171-193; 206-225; 230-252; 272-294; 304-326; 333-355; 359-381; 402-424; 454-476;
M_spelaei_genome.CDS.6752	Permease, multidrug efflux	584				14	28-50; 65-87; 100-119; 129-151; 164-186; 190-212; 224-246; 261-283; 304-326; 341-363; 370-389; 399-421; 442-464; 539-561;
M_spelaei_genome.CDS.9798	Oligosaccharyl transferase	840				14	15-34; 86-108; 118-140; 147-169; 179-196; 217-234; 238-257; 264-286; 296-315; 328-350; 395-417; 424-439; 444-463; 497-516;
M_spelaei_genome.CDS.9876	Polysaccharide biosynthesis protein	517				14	7-29; 44-66; 88-110; 125-147; 160-182; 187-207; 234-256; 271-293; 306-328; 343-365; 378-397; 401-423; 436-455; 460-482;
M_spelaei_genome.CDS.7885	NADH-ubiquinone oxidoreductase chain M (EC 1.6.5.3)	495	Y	1-16	LPVASLLILVPLIFAA	14	4-21; 28-50; 75-97; 110-128; 133-152; 164-186; 214-236; 243-262; 277-296; 309-331; 341-363; 376-398; 408-430; 451-470;
M_spelaei_genome.CDS.8453	Conserved protein	721				14	7-29; 39-61; 92-114; 174-196; 203-222; 264-286; 293-312; 316-338; 347-369; 389-411; 423-445; 465-487; 508-525; 545-567;
M_spelaei_genome.CDS.6385	Multidrug efflux protein	591				14	20-42; 57-76; 88-107; 117-139; 152-174; 179-198; 215-237; 252-271; 292-314; 334-356; 363-382; 392-414; 435-457; 538-560;
M_spelaei_genome.CDS.8656	Efflux pump antibiotic resistance protein	492				14	32-54; 64-86; 99-118; 128-150; 157-179; 183-205; 225-242; 247-269; 282-304; 319-341; 348-367; 372-394; 415-437; 452-474;
M_spelaei_genome.CDS.9176	predicted protein	590				13	7-27; 42-64; 71-93; 139-161; 168-184; 188-205; 217-239; 280-302; 309-326; 341-360; 377-399; 409-426; 433-455;
M_spelaei_genome.CDS.6608	Conserved protein	661				13	20-42; 47-69; 90-109; 114-133; 140-162; 217-239; 246-263; 267-289; 301-323; 343-362; 423-440; 460-482; 489-511;
M_spelaei_genome.CDS.9466	amino acid permease family protein	661				13	34-53; 68-90; 110-132; 147-169; 176-198; 213-235; 270-292; 312-334; 365-384; 394-416; 429-451; 455-472; 516-538;
M_spelaei_genome.CDS.9756	Conserved protein	683				13	17-34; 49-71; 131-153; 168-190; 211-233; 253-275; 288-310; 333-355; 367-389; 399-419; 426-445; 460-477; 498-517;
M_spelaei_genome.CDS.9902	Conserved protein	557				13	61-83; 88-110; 133-155; 159-181; 202-221; 236-255; 262-284; 351-373; 385-404; 433-455; 462-479; 499-521; 526-548;
M_spelaei_genome.CDS.6126	Sodium/proline symporter	551				13	5-27; 48-70; 74-96; 126-148; 163-185; 190-212; 247-264; 285-307; 339-361; 394-416; 421-440; 447-466; 492-514;
M_spelaei_genome.CDS.7229	transmembrane efflux protein	464	Y	1-32	DKNNGNKILWIILAVILVADVMDMLDSTVTNI	13	9-31; 46-68; 81-103; 108-130; 137-159; 169-191; 204-223; 228-250; 271-293; 334-353; 365-387; 402-424; 431-453;
M_spelaei_genome.CDS.8037	Oligosaccharyl transferase	844				13	21-38; 118-140; 147-169; 174-193; 210-227; 232-254; 261-283; 293-315; 327-349; 397-419; 426-443; 447-469; 500-519;
M_spelaei_genome.CDS.6301	sodium-solute symporter, putative	640				13	4-26; 46-68; 72-94; 115-134; 154-176; 183-205; 225-247; 268-290; 316-338; 373-395; 400-422; 429-451; 466-488;
M_spelaei_genome.CDS.8704	Monomethylamine permease	467				12	16-38; 48-70; 82-104; 119-141; 148-170; 190-212; 233-255; 270-292; 324-343; 347-369; 390-408; 412-429;
M_spelaei_genome.CDS.9001	hypothetical protein	566				12	11-30; 87-104; 108-127; 140-159; 163-185; 192-211; 215-234; 247-269; 321-343; 350-372; 376-398; 410-432;
M_spelaei_genome.CDS.6625	O-antigen flippase Wzx	507				12	21-43; 58-80; 92-114; 134-156; 177-199; 250-272; 318-340; 345-367; 380-402; 412-434; 446-463; 467-486;
M_spelaei_genome.CDS.6614	Membrane protein involved in the export of O-antigen, teichoic acid lipoteichoic acids	488				12	13-32; 47-69; 82-104; 119-141; 162-184; 189-211; 298-320; 330-352; 364-386; 390-409; 422-444; 449-468;
M_spelaei_genome.CDS.9471	Potassium-transporting ATPase A chain (EC 3.6.3.12) (TC 3.A.3.7.1)	568				12	10-32; 73-95; 136-158; 179-201; 255-277; 289-311; 331-353; 360-382; 386-405; 422-444; 486-508; 533-555;
M_spelaei_genome.CDS.6879	Macrolide-efflux protein	448				12	21-43; 53-75; 82-104; 108-126; 151-173; 177-199; 229-251; 264-286; 293-310; 314-331; 352-374; 404-423;
M_spelaei_genome.CDS.9851	Multi antimicrobial extrusion protein (Na(+)/drug antiporter), MATE family of MDR efflux pumps	478				12	26-44; 64-86; 107-129; 149-171; 184-206; 210-229; 271-293; 298-320; 332-351; 371-393; 402-424; 428-450;
M_spelaei_genome.CDS.7004	predicted protein	522				12	50-72; 87-106; 127-149; 159-181; 194-216; 221-243; 311-333; 338-357; 398-420; 430-452; 465-484; 489-511;
M_spelaei_genome.CDS.10012	Dimethylamine permease	480				12	21-38; 42-64; 102-124; 139-161; 168-190; 210-229; 250-279; 299-321; 342-364; 368-390; 411-433; 438-460;
M_spelaei_genome.CDS.10075	TrkA-N:Sodium/hydrogen exchanger	589				12	7-29; 55-77; 86-108; 113-135; 148-170; 185-207; 220-242; 246-263; 276-295; 300-322; 329-351; 361-383;
M_spelaei_genome.CDS.6107	Multi antimicrobial extrusion protein (Na(+)/drug antiporter), MATE family of MDR efflux pumps	490				12	13-35; 50-72; 93-115; 135-157; 164-186; 196-215; 236-258; 273-295; 316-338; 362-383; 390-412; 417-436;
M_spelaei_genome.CDS.7460	O-antigen flippase Wzx	497				12	20-42; 57-79; 92-114; 129-151; 187-209; 251-273; 315-337; 352-371; 378-400; 405-422; 435-454; 464-482;
M_spelaei_genome.CDS.7447	Ammonium transporter	537	Y	1-28	RKKMNRLLVSFLIFFILVVAFPAIVLAD	12	9-28; 67-89; 109-131; 158-180; 205-227; 247-269; 282-304; 319-341; 353-370; 374-393; 414-436; 451-473;
M_spelaei_genome.CDS.7617	MATE family drug/sodium antiporter	485				12	44-63; 78-100; 121-143; 163-185; 198-217; 221-243; 278-300; 310-332; 344-366; 392-414; 419-441; 446-468;
M_spelaei_genome.CDS.7616	Kup system potassium uptake protein	603				12	13-35; 40-62; 99-121; 136-155; 167-189; 209-231; 244-263; 283-315; 336-355; 365-387; 394-413; 417-439;
M_spelaei_genome.CDS.7614	MATE family drug/sodium antiporter	478				12	37-59; 74-96; 109-131; 151-173; 185-204; 209-231; 274-296; 301-323; 340-362; 377-399; 406-428; 438-460;
M_spelaei_genome.CDS.7819	Polysaccharide biosynthesis protein	435				12	11-33; 43-60; 81-103; 113-135; 148-166; 170-192; 212-234; 249-271; 292-314; 329-348; 355-375; 380-402;
M_spelaei_genome.CDS.7906	Potassium uptake protein TrkH	476				12	5-27; 37-55; 68-90; 127-149; 178-200; 233-255; 268-285; 298-320; 327-344; 384-406; 413-435; 450-469;
M_spelaei_genome.CDS.7884	NADH-ubiquinone oxidoreductase chain N (EC 1.6.5.3)	481				12	4-26; 33-55; 70-89; 102-124; 156-178; 190-212; 265-287; 294-316; 321-343; 370-392; 407-429; 442-464;
M_spelaei_genome.CDS.7921	Multi antimicrobial extrusion protein (Na(+)/drug antiporter), MATE family of MDR efflux pumps	467				12	13-35; 50-72; 93-115; 135-157; 164-186; 196-215; 235-257; 272-294; 315-337; 357-379; 386-408; 418-437;
M_spelaei_genome.CDS.7937	Membrane protein involved in the export of O-antigen, teichoic acid lipoteichoic acids	484				12	11-33; 48-70; 83-105; 120-142; 163-185; 190-212; 299-321; 331-353; 365-382; 387-409; 422-441; 447-469;
M_spelaei_genome.CDS.8025	Membrane protein involved in the export of O-antigen, teichoic acid lipoteichoic acids	494				12	21-43; 53-75; 88-110; 123-145; 173-195; 215-232; 239-261; 301-323; 330-352; 367-389; 421-443; 448-467;
M_spelaei_genome.CDS.5982	hypothetical protein	742				12	33-55; 68-85; 124-146; 153-170; 174-191; 198-215; 219-241; 264-286; 338-355; 362-384; 420-442; 449-471;
M_spelaei_genome.CDS.8192	Ammonium transporter	469	Y	1-28	LKKMEKLNRLPIVTFVLLIALVSPAFAV	12	13-30; 45-67; 88-110; 130-149; 156-178; 204-226; 239-261; 276-298; 305-322; 326-348; 361-383; 409-431;
M_spelaei_genome.CDS.8297	hypothetical permease	385	Y	1-21	NLKKLTLYSSVFALQGLSNAV	12	7-29; 39-61; 74-96; 100-118; 131-153; 157-179; 225-247; 257-279; 286-303; 307-329; 336-358; 363-382;
M_spelaei_genome.CDS.8296	Multidrug resistance protein ErmB	372				12	7-26; 41-63; 68-90; 96-118; 131-153; 157-174; 212-234; 244-266; 273-290; 294-316; 323-345; 350-370;
M_spelaei_genome.CDS.8344	Trk system potassium uptake protein TrkA	612				12	5-24; 28-50; 55-77; 92-114; 121-143; 158-180; 187-209; 219-236; 243-262; 272-294; 301-323; 360-382;
M_spelaei_genome.CDS.8333	Multi antimicrobial extrusion protein (Na(+)/drug antiporter), MATE family of MDR efflux pumps	468				12	24-46; 66-88; 101-123; 143-161; 174-196; 200-219; 261-283; 288-310; 322-341; 361-383; 395-417; 421-443;
M_spelaei_genome.CDS.8665	Amino acid transporter	422				12	12-34; 44-66; 87-109; 119-141; 148-170; 181-198; 219-241; 271-293; 314-332; 336-358; 375-397; 402-419;
M_spelaei_genome.CDS.6264	predicted protein	383				12	41-60; 70-88; 100-122; 132-149; 151-168; 178-200; 207-229; 239-256; 263-285; 295-314; 321-340; 350-367;
M_spelaei_genome.CDS.8992	CAAX amino terminal protease family protein	395	Y	1-34	KNTVIHTKQKKLNFIIIISLLSLALLAVSPAYCS	11	13-35; 83-100; 141-163; 167-186; 193-215; 219-241; 254-276; 291-313; 320-339; 343-362; 367-389;
M_spelaei_genome.CDS.9260	Conserved protein	466				11	7-29; 39-61; 106-128; 132-154; 175-194; 209-231; 252-274; 325-347; 371-393; 413-435; 448-465;
M_spelaei_genome.CDS.6161	Ammonium transporter	405	Y	1-25	LNTGSTGFMLLATSLVMLMTPGLAF	11	10-32; 53-75; 97-119; 126-148; 163-182; 194-211; 226-248; 255-277; 281-298; 311-333; 353-375;
M_spelaei_genome.CDS.6160	Ammonium transporter	397				11	10-32; 44-66; 96-118; 125-147; 157-179; 192-209; 219-241; 248-270; 274-296; 309-331; 346-368;
M_spelaei_genome.CDS.9859	Multi antimicrobial extrusion protein (Na(+)/drug antiporter), MATE family of MDR efflux pumps	414				11	26-48; 60-82; 102-124; 131-153; 163-182; 213-231; 246-268; 289-311; 326-348; 357-379; 383-405;
M_spelaei_genome.CDS.7028	hypothetical protein	739				11	20-42; 117-139; 146-163; 167-186; 193-210; 214-232; 252-274; 318-340; 352-374; 404-423; 436-458;
M_spelaei_genome.CDS.7240	Potassium uptake protein TrkH	456				11	15-32; 45-67; 107-129; 158-180; 211-233; 246-268; 278-300; 307-329; 364-386; 393-415; 430-449;
M_spelaei_genome.CDS.7391	Glutathione-regulated potassium-efflux system protein KefC	663				11	5-24; 28-50; 57-76; 86-108; 150-172; 182-204; 216-250; 270-287; 294-316; 331-353; 358-380;
M_spelaei_genome.CDS.7821	unknown	598				11	13-35; 50-72; 79-101; 156-178; 199-221; 236-258; 279-301; 342-364; 376-398; 408-427; 440-462;
M_spelaei_genome.CDS.6064	Oligosaccharyl transferase	831				11	20-42; 122-144; 149-171; 229-251; 264-286; 301-323; 336-355; 393-415; 428-445; 450-472; 528-550;
M_spelaei_genome.CDS.8339	Amino acid permease	441	Y	1-33	TELKKTISFTRGMGLAICMLIGTGILALPGLAL	11	13-33; 43-65; 86-108; 118-140; 147-166; 196-215; 227-249; 264-286; 319-341; 346-368; 381-403;
M_spelaei_genome.CDS.6306	transporter, RND superfamily	748				11	171-190; 197-219; 224-243; 269-291; 301-323; 370-392; 565-587; 594-616; 621-640; 669-691; 696-718;
M_spelaei_genome.CDS.8436	Drug resistance transporter, EmrB/QacA subfamily	369				11	18-40; 52-74; 84-103; 108-130; 145-167; 172-191; 206-224; 237-256; 276-298; 307-329; 339-361;
M_spelaei_genome.CDS.8614	Membrane protein involved in the export of O-antigen, teichoic acid lipoteichoic acids	492				11	21-43; 48-70; 82-104; 119-141; 162-184; 189-211; 299-321; 331-353; 374-396; 416-438; 445-467;
M_spelaei_genome.CDS.6276	Membrane transport protein	404				11	21-43; 53-75; 88-107; 111-133; 146-168; 173-195; 216-238; 258-280; 287-309; 344-366; 373-395;
M_spelaei_genome.CDS.8693	Sodium/calcium exchanger protein	401				10	4-26; 39-61; 71-93; 106-123; 128-145; 254-276; 291-313; 326-348; 354-376; 383-400;
M_spelaei_genome.CDS.8776	Sodium/glycine symporter GlyP	426				10	28-50; 60-82; 116-138; 148-170; 177-199; 209-231; 277-299; 319-341; 348-367; 377-399;
M_spelaei_genome.CDS.8788		359				10	5-27; 37-59; 80-98; 136-158; 165-187; 191-208; 215-237; 241-259; 280-302; 312-331;
M_spelaei_genome.CDS.8894	Probable transporter	403				10	26-48; 63-83; 96-118; 149-171; 178-200; 229-251; 258-280; 300-322; 349-371; 376-398;
M_spelaei_genome.CDS.6390	Conserved protein	542				10	20-37; 92-111; 118-140; 144-161; 189-211; 234-256; 288-310; 320-339; 346-368; 403-425;
M_spelaei_genome.CDS.6388	Cation-transporting ATPase, E1-E2 family	914				10	49-71; 75-94; 241-263; 273-295; 702-724; 729-751; 776-798; 808-826; 846-868; 878-900;
M_spelaei_genome.CDS.9575	Choline permease LicB	348				10	20-42; 62-84; 107-129; 133-155; 162-181; 191-213; 234-256; 260-282; 295-312; 317-336;
M_spelaei_genome.CDS.9739	Integral membrane protein	324	Y	1-25	KMGTLIKIIVALLLLAAGVYLVRSY	10	9-31; 46-64; 71-93; 108-130; 137-159; 169-186; 207-226; 241-263; 270-289; 293-312;
M_spelaei_genome.CDS.6789	Ferrous iron transport protein B	730				10	281-303; 318-340; 345-367; 395-412; 425-447; 451-473; 516-538; 615-637; 658-680; 684-706;
M_spelaei_genome.CDS.9889	Dimethylamine permease	457				10	15-37; 77-99; 109-131; 144-166; 186-205; 226-248; 268-290; 333-355; 390-412; 414-436;
M_spelaei_genome.CDS.9960	Arsenical-resistance protein ACR3	354				10	12-34; 44-66; 83-105; 109-131; 144-166; 186-208; 221-243; 258-277; 290-312; 317-339;
M_spelaei_genome.CDS.10030	Ammonium transporter	423				10	13-33; 43-62; 81-103; 143-165; 172-192; 197-216; 228-246; 290-312; 325-347; 369-391;
M_spelaei_genome.CDS.6240	Ferrous iron transport protein B	659				10	300-322; 361-383; 409-431; 438-460; 465-487; 523-545; 555-577; 582-599; 604-626; 633-655;
M_spelaei_genome.CDS.6223	Arsenic efflux pump protein	420				10	5-27; 40-57; 72-94; 107-129; 184-206; 239-261; 287-309; 322-344; 364-386; 399-418;
M_spelaei_genome.CDS.7541	Ferrous iron transport protein B	716				10	356-378; 385-407; 422-444; 465-487; 497-519; 526-548; 581-600; 605-622; 653-675; 687-709;
M_spelaei_genome.CDS.7738	Integral membrane protein	294				10	7-29; 39-61; 73-91; 96-118; 125-144; 159-178; 190-212; 217-236; 243-262; 267-286;
M_spelaei_genome.CDS.7865	H(+)-transporting ATPase	808				10	55-77; 82-99; 226-248; 263-285; 616-638; 642-664; 685-707; 712-734; 747-769; 779-801;
M_spelaei_genome.CDS.8018	Cation transporter	368				10	5-27; 34-52; 74-96; 117-139; 159-181; 202-224; 253-275; 282-304; 314-336; 349-367;
M_spelaei_genome.CDS.8017	Cation transporter	370				10	6-28; 35-54; 74-96; 117-139; 159-181; 201-223; 253-275; 282-304; 314-336; 349-368;
M_spelaei_genome.CDS.8016	Cation transporter	370				10	5-27; 34-53; 77-99; 120-142; 157-176; 197-219; 253-275; 282-304; 314-336; 349-368;
M_spelaei_genome.CDS.8105	Glutathione-regulated potassium-efflux system protein KefC	670				10	5-24; 31-48; 58-75; 87-109; 114-133; 146-168; 188-209; 216-250; 270-287; 294-316;
M_spelaei_genome.CDS.8261	Permease, major facilitator superfamily	432				10	32-54; 69-91; 104-126; 157-179; 199-218; 247-269; 280-302; 317-339; 370-392; 396-418;
M_spelaei_genome.CDS.8651	COG1836	451				10	21-50; 65-87; 130-152; 162-179; 215-232; 247-269; 298-315; 369-391; 396-418; 433-450;
M_spelaei_genome.CDS.6421	Iron(III) dicitrate transport system permease protein FecD (TC 3.A.1.14.1)	347	Y	1-44	NVKSKEAYRKMMGRKYLFLLSILVAIFLTFILDIMTGPASLSAK	9	17-39; 63-85; 98-120; 130-152; 161-183; 203-224; 255-277; 292-311; 318-340;
M_spelaei_genome.CDS.9443	Transporter	660				9	44-66; 97-119; 252-274; 279-301; 371-388; 417-439; 561-583; 613-630; 637-659;
M_spelaei_genome.CDS.9636	Iron(III) dicitrate transport system permease protein FecD (TC 3.A.1.14.1)	347				9	17-39; 73-90; 103-125; 129-151; 163-185; 205-224; 253-275; 290-312; 319-341;
M_spelaei_genome.CDS.9662	Cytochrome d ubiquinol oxidase subunit II (EC 1.10.3.-)	342				9	10-43; 56-78; 88-110; 122-144; 164-186; 207-229; 234-256; 269-288; 308-330;
M_spelaei_genome.CDS.9661	Cytochrome d ubiquinol oxidase subunit I (EC 1.10.3.-)	438				9	15-37; 58-80; 95-117; 124-146; 185-207; 219-241; 321-343; 356-378; 405-427;
M_spelaei_genome.CDS.6846	hypothetical protein	504				9	33-52; 98-120; 169-186; 228-250; 257-279; 312-329; 341-363; 373-390; 403-425;
M_spelaei_genome.CDS.6995	Preprotein translocase secY subunit (TC 3.A.5.1.1)	492				9	30-52; 72-94; 115-137; 147-169; 174-196; 237-259; 294-316; 365-387; 430-452;
M_spelaei_genome.CDS.7023	Integral membrane protein	308				9	12-29; 33-55; 71-89; 94-116; 123-140; 150-172; 184-203; 218-240; 247-264;
M_spelaei_genome.CDS.6113	Conserved protein	646				9	58-80; 90-112; 247-269; 279-298; 326-348; 363-385; 528-547; 585-607; 620-642;
M_spelaei_genome.CDS.6109	calcium/proton exchanger	354				9	13-35; 97-119; 132-154; 164-186; 209-228; 243-265; 272-294; 304-326; 333-352;
M_spelaei_genome.CDS.7258	Integral membrane protein	320				9	7-26; 36-58; 70-92; 97-116; 123-137; 152-174; 187-204; 214-236; 265-287;
M_spelaei_genome.CDS.10176	Oligosaccharyl transferase	400				9	20-37; 42-64; 71-93; 103-125; 137-159; 204-226; 233-250; 254-273; 307-329;
M_spelaei_genome.CDS.7466	CAAX amino terminal protease family protein	291				9	40-59; 64-81; 93-111; 116-138; 150-172; 187-209; 216-238; 243-258; 265-287;
M_spelaei_genome.CDS.7773	Vitamin B12 ABC transporter, permease component BtuC	346				9	36-58; 79-101; 134-156; 163-185; 195-209; 216-238; 258-280; 292-311; 321-340;
M_spelaei_genome.CDS.7813	Conserved protein	345				9	13-32; 39-56; 90-112; 145-167; 191-213; 222-244; 249-271; 278-300; 315-332;
M_spelaei_genome.CDS.8090	Zinc metalloprotease (EC 3.4.24.-)	370				9	94-116; 129-151; 158-177; 192-214; 227-246; 250-272; 293-310; 315-334; 347-366;
M_spelaei_genome.CDS.8345	Conserved protein	409				9	12-34; 54-76; 97-119; 165-187; 194-216; 236-255; 267-289; 309-331; 338-360;
M_spelaei_genome.CDS.8446	Lead, cadmium, zinc and mercury transporting ATPase (EC 3.6.3.3) (EC 3.6.3.5); Copper-translocating P-type ATPase (EC 3.6.3.4)	815				9	75-97; 231-253; 268-290; 618-640; 645-667; 687-709; 724-741; 754-776; 780-799;
M_spelaei_genome.CDS.8445	Chloride channel protein	513				9	35-57; 77-99; 172-194; 209-231; 244-266; 286-308; 321-343; 379-401; 408-430;
M_spelaei_genome.CDS.8438	Vitamin B12 ABC transporter, permease component BtuC	382				9	33-55; 87-106; 138-160; 164-186; 193-215; 239-261; 292-314; 329-344; 351-373;
M_spelaei_genome.CDS.8607	Iron(III) dicitrate transport system permease protein	356				9	21-43; 70-92; 104-126; 141-163; 172-194; 214-236; 266-288; 303-322; 329-351;
M_spelaei_genome.CDS.9042	predicted protein	363	Y	1-22	KYGLILVAVLALILSVYFAPGV	8	7-29; 164-183; 190-212; 222-241; 248-265; 269-291; 298-320; 330-352;
M_spelaei_genome.CDS.9031	(S)-2,3-di-O-geranylgeranylglyceryl phosphate synthase	289				8	12-34; 49-71; 99-133; 143-165; 172-189; 217-239; 244-263; 273-288;
M_spelaei_genome.CDS.9102	MgtC family	414	Y	1-18	TKLAIAFLIGIMVGIERE	8	55-77; 87-119; 136-153; 163-185; 227-249; 295-317; 324-346; 392-411;
M_spelaei_genome.CDS.9217	Mg(2+) transport ATPase, P-type (EC 3.6.3.2)	842				8	57-76; 86-103; 248-267; 277-299; 718-740; 750-769; 781-800; 810-832;
M_spelaei_genome.CDS.9239	hypothetical protein	307				8	20-42; 80-102; 109-131; 163-185; 190-207; 211-233; 246-268; 272-294;
M_spelaei_genome.CDS.6586	Integral membrane protein	348				8	7-27; 42-59; 80-102; 124-146; 153-172; 231-253; 260-279; 289-311;
M_spelaei_genome.CDS.9323	integral membrane protein	276				8	7-29; 53-75; 88-110; 115-134; 147-169; 184-206; 211-233; 253-275;
M_spelaei_genome.CDS.9402	Probable low-affinity inorganic phosphate transporter	344	Y	1-21	DLLIIALILAGLYMAWNIGAN	8	4-21; 42-64; 84-106; 113-134; 144-166; 226-248; 287-309; 321-343;
M_spelaei_genome.CDS.6676	Cation-transporting ATPase	949				8	73-92; 96-118; 259-281; 291-313; 726-748; 840-862; 875-897; 912-929;
M_spelaei_genome.CDS.9509	Vitamin B12 ABC transporter, permease component BtuC	343				8	13-35; 45-67; 74-96; 111-142; 154-176; 206-228; 249-271; 313-335;
M_spelaei_genome.CDS.9585	CAAX amino terminal protease family protein	288				8	9-26; 41-63; 76-98; 113-130; 151-173; 188-210; 217-239; 244-266;
M_spelaei_genome.CDS.9622	membrane protein	291				8	17-39; 44-66; 79-101; 111-128; 140-162; 177-199; 219-241; 251-270;
M_spelaei_genome.CDS.9712	hypothetical protein	385				8	13-35; 108-130; 150-172; 187-209; 230-252; 290-309; 316-347; 362-384;
M_spelaei_genome.CDS.6168	Transporter	323				8	34-56; 77-99; 109-131; 138-160; 201-223; 236-258; 268-287; 300-322;
M_spelaei_genome.CDS.6766	hypothetical protein	353				8	20-37; 42-64; 71-93; 149-171; 205-227; 231-253; 260-282; 302-324;
M_spelaei_genome.CDS.6756	predicted protein	251				8	7-29; 44-66; 79-101; 105-122; 129-151; 166-185; 192-211; 215-237;
M_spelaei_genome.CDS.10085	Protein of unknown function DUF1212	425				8	153-175; 182-202; 212-234; 246-268; 283-305; 326-348; 363-385; 392-414;
M_spelaei_genome.CDS.7220	Sodium-dependent transporter	322	Y	1-20	LQKFTALFPLWAVLLSVVAY	8	5-24; 34-56; 63-82; 92-114; 123-145; 155-177; 184-206; 216-238;
M_spelaei_genome.CDS.6232	Transporter	491				8	23-45; 66-88; 126-148; 323-342; 357-379; 392-414; 419-441; 462-479;
M_spelaei_genome.CDS.2103	Tetracycline resistance protein	280				8	7-24; 29-48; 100-122; 132-154; 161-183; 187-209; 222-241; 246-268;
M_spelaei_genome.CDS.7573	Lead, cadmium, zinc and mercury transporting ATPase (EC 3.6.3.3) (EC 3.6.3.5); Copper-translocating P-type ATPase (EC 3.6.3.4)	800				8	157-174; 189-207; 220-242; 247-265; 400-422; 432-454; 749-768; 772-794;
M_spelaei_genome.CDS.7680	CDP-diacylglycerol--serine O-phosphatidyltransferase (EC 2.7.8.8)	262	Y	1-35	NVFQMLRLPDLVSLLNLICGISSIAVAAQATIQAA	8	12-34; 44-66; 86-103; 113-130; 142-159; 169-188; 195-214; 224-246;
M_spelaei_genome.CDS.7702	Lead, cadmium, zinc and mercury transporting ATPase (EC 3.6.3.3) (EC 3.6.3.5); Copper-translocating P-type ATPase (EC 3.6.3.4)	956				8	297-319; 329-351; 364-383; 393-410; 543-565; 585-607; 901-923; 928-950;
M_spelaei_genome.CDS.7694	putative membrane protein	241				8	5-27; 31-53; 70-92; 96-118; 125-147; 162-181; 188-210; 225-240;
M_spelaei_genome.CDS.6006	hypothetical protein	320				8	9-31; 46-65; 124-146; 166-185; 206-228; 232-254; 259-281; 291-310;
M_spelaei_genome.CDS.7891	NADH-ubiquinone oxidoreductase chain H (EC 1.6.5.3)	346				8	13-35; 92-114; 127-146; 166-188; 195-214; 253-275; 282-304; 326-345;
M_spelaei_genome.CDS.8199	(S)-2,3-di-O-geranylgeranylglyceryl phosphate synthase	283				8	12-34; 38-60; 87-121; 131-153; 160-179; 194-216; 223-245; 260-282;
M_spelaei_genome.CDS.8319	Zinc ABC transporter, inner membrane permease protein ZnuB	274				8	10-32; 37-59; 63-80; 93-112; 132-154; 174-203; 218-240; 247-266;
M_spelaei_genome.CDS.6297	N5-methyltetrahydromethanopterin:coenzyme M methyltransferase subunit C (EC 2.1.1.86)	267				8	13-35; 40-57; 64-86; 96-118; 131-153; 163-185; 198-217; 221-240;
M_spelaei_genome.CDS.8459	Vitamin B12 ABC transporter, permease component BtuC	339				8	12-29; 68-90; 95-117; 121-143; 150-172; 201-223; 244-266; 308-330;
M_spelaei_genome.CDS.8454	Dolichol-P-glucose synthetase	486				8	152-171; 186-205; 217-239; 267-289; 296-318; 361-383; 395-417; 427-449;
M_spelaei_genome.CDS.8430	Substrate-specific component CbiM of cobalt ECF transporter	256	Y	1-19	THLLYLLYLLLYIFIIYGD	8	5-24; 28-50; 62-79; 94-116; 129-148; 158-176; 181-200; 204-226;
M_spelaei_genome.CDS.8518	Iron(III) dicitrate transport system permease protein FecD (TC 3.A.1.14.1)	358				8	25-47; 85-107; 114-136; 140-162; 174-196; 216-235; 267-289; 326-348;
M_spelaei_genome.CDS.8682	Polyprenyltransferase, MA4420 type	313				8	21-43; 48-67; 94-113; 117-134; 139-161; 176-198; 225-247; 290-312;
M_spelaei_genome.CDS.8873	Conserved protein	239				7	12-34; 49-68; 101-120; 124-143; 150-172; 187-209; 216-238;
M_spelaei_genome.CDS.9014	ABC transporter, permease protein	277				7	21-40; 60-82; 109-131; 151-173; 185-204; 219-238; 250-272;
M_spelaei_genome.CDS.9163	LrgA-associated membrane protein LrgB	238				7	10-29; 36-58; 68-86; 99-121; 148-170; 183-202; 215-237;
M_spelaei_genome.CDS.6588	hypothetical protein	276				7	10-27; 40-62; 105-127; 139-158; 178-200; 220-241; 245-262;
M_spelaei_genome.CDS.6604	CAAX amino terminal protease family protein	280				7	34-54; 59-77; 111-130; 145-167; 176-195; 231-253; 260-279;
M_spelaei_genome.CDS.9470	Potassium-transporting ATPase B chain (EC 3.6.3.12) (TC 3.A.3.7.1)	687				7	37-59; 64-86; 224-246; 261-283; 583-605; 620-642; 655-677;
M_spelaei_genome.CDS.9503	Conserved protein	230				7	6-28; 35-54; 69-86; 102-124; 134-156; 168-190; 205-222;
M_spelaei_genome.CDS.6706	Sensory transduction histidine kinase	697				7	13-32; 37-59; 72-94; 109-131; 144-166; 186-205; 217-239;
M_spelaei_genome.CDS.6703	sensory transduction histidine kinase	686				7	29-46; 50-69; 81-103; 118-140; 159-181; 196-218; 230-252;
M_spelaei_genome.CDS.9651		374				7	26-48; 152-174; 181-203; 230-252; 259-281; 296-318; 345-367;
M_spelaei_genome.CDS.9681	Phosphate transport system permease protein PstA (TC 3.A.1.7.1)	307				7	37-59; 80-111; 126-148; 153-175; 205-227; 248-270; 275-297;
M_spelaei_genome.CDS.9709	Cytochrome c-type biogenesis protein	360				7	57-79; 145-167; 179-201; 211-233; 261-283; 303-325; 338-357;
M_spelaei_genome.CDS.6170	Energy-conserving hydrogenase (ferredoxin), subunit B	289	Y	1-23	NTNDILLAVLVLIGAPIIGCIAS	7	7-26; 66-83; 88-107; 122-144; 151-173; 226-248; 261-283;
M_spelaei_genome.CDS.6769	transport protein	319				7	7-26; 36-58; 113-135; 168-190; 197-216; 231-253; 265-287;
M_spelaei_genome.CDS.6742	hypothetical protein	282				7	5-27; 32-50; 63-85; 143-160; 165-187; 197-216; 229-248;
M_spelaei_genome.CDS.9820	Transporter	323				7	34-56; 77-99; 138-160; 205-224; 239-261; 268-290; 300-322;
M_spelaei_genome.CDS.6878	CAAX amino terminal protease family protein	305				7	10-32; 39-61; 85-107; 120-142; 157-179; 192-214; 239-261;
M_spelaei_genome.CDS.7075	Hypothetical protein distantly related to cytochrome C-type biogenesis protein CcdA	346	Y	1-26	KRSSHTIAVVAVICLFLLFIPLAYAG	7	7-29; 145-167; 180-202; 212-234; 255-277; 292-314; 327-345;
M_spelaei_genome.CDS.7357	hypothetical protein	614				7	39-58; 63-82; 94-111; 126-148; 174-196; 206-228; 235-257;
M_spelaei_genome.CDS.7390		230				7	12-34; 38-59; 80-97; 120-142; 149-171; 181-200; 207-229;
M_spelaei_genome.CDS.7389	Membrane spanning protein	243				7	10-29; 41-63; 85-107; 119-141; 145-167; 179-201; 211-233;
M_spelaei_genome.CDS.7364	Conserved protein	295				7	12-31; 51-70; 77-99; 143-165; 216-238; 242-259; 272-294;
M_spelaei_genome.CDS.7467	Conserved protein	255				7	13-30; 45-67; 88-110; 115-134; 141-159; 179-201; 229-251;
M_spelaei_genome.CDS.6229	iron-sulfur cluster-binding protein	387				7	21-43; 48-70; 111-133; 143-165; 201-223; 238-260; 353-375;
M_spelaei_genome.CDS.7422	Amino acid permease	611				7	20-39; 54-76; 89-111; 139-161; 190-207; 211-233; 254-276;
M_spelaei_genome.CDS.7503	Pap2 superfamily protein	355				7	22-44; 51-73; 175-197; 217-239; 243-260; 273-290; 305-327;
M_spelaei_genome.CDS.7678	cytochrome oxidase subunit I homolog	289	Y	1-20	IESILWLAVGLMVASSVIPR	7	4-23; 54-76; 104-123; 130-149; 169-191; 198-220; 235-257;
M_spelaei_genome.CDS.7720	Sterol-regulatory element-binding protein intramembrane protease	597	Y	1-22	NGTSIALSIFLLYWFAISVLDR	7	4-21; 64-86; 124-146; 237-259; 470-492; 504-526; 572-594;
M_spelaei_genome.CDS.6024	Conserved protein	525	Y	1-22	KNRGFLLLILVLILQPVAAQAQ	7	309-331; 344-366; 379-401; 406-423; 427-449; 462-484; 494-516;
M_spelaei_genome.CDS.5992	Polyprenyltransferase, MA0790 type	302				7	21-38; 43-65; 100-122; 127-144; 218-240; 250-267; 279-298;
M_spelaei_genome.CDS.5991	Polyprenyltransferase, MA0790 type	297				7	16-33; 38-60; 98-120; 176-198; 219-238; 243-265; 277-296;
M_spelaei_genome.CDS.5986	Signal-transducing histidine kinase	600	Y	1-16	FFNFFHLTLLFALHRF	7	28-50; 63-80; 95-117; 133-155; 175-197; 210-229; 234-256;
M_spelaei_genome.CDS.6045	V-type ATP synthase subunit I (EC 3.6.3.14)	648				7	354-376; 388-410; 454-476; 496-518; 522-544; 557-579; 589-611;
M_spelaei_genome.CDS.8142	Uncharacterized protein MJ0440	285				7	31-48; 60-77; 92-114; 125-147; 152-174; 181-203; 223-245;
M_spelaei_genome.CDS.8168	membrane protein, putative	346				7	7-26; 31-50; 62-84; 206-228; 233-255; 270-292; 305-327;
M_spelaei_genome.CDS.8292	hypothetical protein	368				7	20-54; 67-89; 149-171; 207-229; 239-261; 274-296; 311-333;
M_spelaei_genome.CDS.6353	Cobalamin synthase (EC 2.7.8.26)	280				7	5-27; 34-53; 57-79; 109-131; 136-158; 195-217; 251-273;
M_spelaei_genome.CDS.6340	hypothetical protein	368				7	26-48; 175-197; 225-247; 254-276; 286-308; 315-332; 342-364;
M_spelaei_genome.CDS.8709	Protein-export membrane protein SecF (TC 3.A.5.1.1)	302				6	21-43; 133-152; 159-181; 185-207; 228-250; 260-282;
M_spelaei_genome.CDS.8708	Protein-export membrane protein SecD (TC 3.A.5.1.1)	568	Y	1-26	SDKKSLLKNPRVIIFIVLLLGSIVAI	6	13-32; 403-422; 429-451; 455-477; 497-519; 529-551;
M_spelaei_genome.CDS.6500	ABC-type nitrate/sulfonate/bicarbonate transport system, permease component	260				6	11-28; 65-87; 100-122; 127-149; 182-204; 224-243;
M_spelaei_genome.CDS.6415	Oligopeptide transport system permease protein OppB (TC 3.A.1.5.1)	309				6	9-31; 104-126; 138-160; 175-195; 238-260; 280-302;
M_spelaei_genome.CDS.6414	Nickel transport system permease protein NikC (TC 3.A.1.5.3)	289				6	30-52; 95-117; 126-148; 158-175; 212-234; 261-283;
M_spelaei_genome.CDS.6450	Oligopeptide transport system permease protein OppC (TC 3.A.1.5.1)	319				6	54-76; 116-138; 145-167; 172-189; 223-245; 282-304;
M_spelaei_genome.CDS.9087	FIG056164: rhomboid family serine protease	224				6	23-45; 71-93; 106-125; 135-152; 159-178; 188-206;
M_spelaei_genome.CDS.9208	Conserved transmembrane protein	378				6	158-175; 180-199; 220-242; 257-279; 300-322; 337-359;
M_spelaei_genome.CDS.9219	ABC transporter, permease protein	250				6	21-43; 58-80; 105-127; 137-159; 166-188; 227-246;
M_spelaei_genome.CDS.9249	Substrate-specific component TrpP of tryptophan ECF transporter	174				6	7-24; 29-46; 53-72; 77-94; 107-129; 139-161;
M_spelaei_genome.CDS.9378	hypothetical protein	250				6	22-44; 59-81; 102-127; 142-164; 171-190; 223-245;
M_spelaei_genome.CDS.9351	hypothetical protein	223				6	27-44; 48-67; 88-107; 112-134; 154-176; 200-222;
M_spelaei_genome.CDS.9391	ABC-type multidrug transport system, permease component	347				6	21-43; 163-185; 205-227; 237-259; 266-284; 319-341;
M_spelaei_genome.CDS.9385	Conserved protein	211				6	9-31; 41-60; 67-89; 99-121; 134-156; 171-193;
M_spelaei_genome.CDS.6687	Transcriptional regulator	194				6	19-41; 45-67; 72-94; 104-126; 133-155; 160-182;
M_spelaei_genome.CDS.6670	membrane protein, putative	417				6	25-47; 195-217; 249-271; 281-303; 315-334; 370-392;
M_spelaei_genome.CDS.9516	hypothetical protein	242				6	13-35; 40-59; 72-91; 106-137; 190-208; 212-229;
M_spelaei_genome.CDS.9558	hypothetical protein	351				6	20-42; 84-106; 138-160; 165-187; 200-222; 324-346;
M_spelaei_genome.CDS.9565	Conserved protein	354	Y	1-25	EKKLVSILILLIMLFAALPYSAGAA	6	5-24; 209-231; 243-265; 270-292; 308-325; 329-348;
M_spelaei_genome.CDS.9653		272				6	44-66; 76-98; 119-141; 156-178; 185-207; 246-268;
M_spelaei_genome.CDS.9680	Phosphate transport system permease protein PstC (TC 3.A.1.7.1)	296				6	13-35; 74-96; 109-131; 194-216; 229-251; 261-283;
M_spelaei_genome.CDS.9678	ABC transporter, permease protein	278				6	21-43; 67-89; 110-132; 147-169; 182-204; 250-272;
M_spelaei_genome.CDS.6940	Transporter, LysE family	218				6	10-32; 39-61; 71-93; 114-136; 151-173; 192-209;
M_spelaei_genome.CDS.9763	ABC transporter, permease protein	250				6	21-43; 58-80; 100-122; 137-159; 166-188; 227-246;
M_spelaei_genome.CDS.6765	Conserved protein	181				6	20-39; 49-71; 78-96; 100-122; 129-151; 155-177;
M_spelaei_genome.CDS.6785	ABC transporter, ATP-binding protein, putative	577				6	19-41; 61-82; 137-159; 163-182; 250-272; 287-309;
M_spelaei_genome.CDS.9844	Inner membrane protein YihY, formerly thought to be RNase BN	295				6	39-61; 97-119; 150-172; 187-209; 222-244; 254-276;
M_spelaei_genome.CDS.6860	Dipeptide transport system permease protein DppB (TC 3.A.1.5.2)	337				6	28-50; 126-148; 161-183; 193-215; 255-277; 305-327;
M_spelaei_genome.CDS.9913	hypothetical protein	306				6	20-42; 65-87; 118-140; 155-177; 190-212; 278-300;
M_spelaei_genome.CDS.9912	hypothetical protein	301				6	20-42; 57-79; 106-128; 143-165; 178-200; 270-292;
M_spelaei_genome.CDS.9952	hypothetical protein	249				6	21-43; 58-80; 101-123; 143-165; 170-189; 215-237;
M_spelaei_genome.CDS.10004	Branched-chain amino acid transport protein azlC	331				6	44-66; 76-93; 95-117; 171-193; 200-217; 237-259;
M_spelaei_genome.CDS.10005	Cation efflux system protein	291				6	7-29; 33-52; 73-95; 110-129; 142-164; 168-185;
M_spelaei_genome.CDS.7036	ABC-type multidrug transport system, permease component	255				6	32-54; 64-86; 111-133; 143-165; 178-200; 228-250;
M_spelaei_genome.CDS.1425	hypothetical protein	282				6	15-37; 102-120; 135-157; 180-202; 212-234; 254-276;
M_spelaei_genome.CDS.7022	Twin-arginine translocation protein TatC	261				6	19-41; 70-88; 109-131; 156-178; 198-215; 219-241;
M_spelaei_genome.CDS.7021	Twin-arginine translocation protein TatC	261				6	49-71; 91-113; 134-156; 179-201; 218-232; 236-258;
M_spelaei_genome.CDS.7073		217				6	12-29; 39-58; 106-128; 132-149; 161-180; 184-206;
M_spelaei_genome.CDS.7063	Substrate-specific component NikM of nickel ECF transporter	219				6	10-32; 45-67; 77-99; 104-126; 141-163; 175-197;
M_spelaei_genome.CDS.10076	Cation-transporting ATPase, E1-E2 family	752				6	50-72; 76-95; 239-261; 271-293; 684-706; 711-733;
M_spelaei_genome.CDS.7146	Conserved protein	239				6	21-43; 48-67; 80-99; 109-131; 144-166; 200-222;
M_spelaei_genome.CDS.10097	Conserved protein	301				6	26-48; 79-101; 133-155; 175-197; 228-245; 255-277;
M_spelaei_genome.CDS.7204	Glycine betaine ABC transport system, permease protein OpuAB	276				6	45-64; 71-90; 95-117; 138-160; 220-242; 249-266;
M_spelaei_genome.CDS.7192	ABC transporter, permease protein	274				6	21-40; 53-75; 101-123; 133-155; 164-186; 234-256;
M_spelaei_genome.CDS.7268	Integral membrane protein	186	Y	1-19	SFLTNFLLGLGLSMDAFAV	6	7-29; 39-61; 68-90; 105-127; 134-153; 163-185;
M_spelaei_genome.CDS.7236	cytochrome C-type biogenesis protein (ccdA), conjectural	222				6	10-32; 45-67; 82-104; 125-147; 162-184; 204-221;
M_spelaei_genome.CDS.6237	Substrate-specific component BioY of biotin ECF transporter	187	Y	1-33	HIKSNEPYSNRTPELRMMVFASLFAALTSAGAY	6	20-37; 41-60; 67-89; 93-115; 127-149; 159-181;
M_spelaei_genome.CDS.6228	hypothetical protein	202				6	9-31; 46-68; 75-97; 112-134; 147-169; 179-201;
M_spelaei_genome.CDS.6217	Substrate-specific component NikM of nickel ECF transporter	221				6	7-26; 41-60; 72-94; 104-126; 138-160; 175-197;
M_spelaei_genome.CDS.6213	Transmembrane component NikQ of energizing module of nickel ECF transporter	268				6	20-39; 46-65; 70-92; 119-141; 156-178; 251-267;
M_spelaei_genome.CDS.7449	Probable cation-transporting P-type ATPase C (EC 3.6.3.-) (Metal-transporting ATPase Mta72)	645				6	31-50; 63-82; 102-124; 256-278; 288-310; 596-618;
M_spelaei_genome.CDS.7510	Conserved protein	353	Y	1-19	VNSLSHLGVGLLIALTLGF	6	5-22; 27-49; 69-86; 91-110; 130-152; 181-203;
M_spelaei_genome.CDS.10263	Oligosaccharyl transferase	227				6	20-37; 42-64; 71-93; 103-125; 138-155; 205-224;
M_spelaei_genome.CDS.7645	cytochrome C-type biogenesis protein (ccdA), conjectural	216				6	9-31; 46-68; 75-97; 117-139; 152-174; 189-208;
M_spelaei_genome.CDS.7736	Conserved protein	366				6	32-54; 96-118; 151-173; 193-215; 258-280; 300-322;
M_spelaei_genome.CDS.6022	Transmembrane component of general energizing module of ECF transporters	297				6	20-39; 46-64; 69-88; 95-117; 164-186; 254-276;
M_spelaei_genome.CDS.6020	ABC transporter, permease protein	242				6	21-43; 53-75; 95-117; 132-154; 161-183; 213-235;
M_spelaei_genome.CDS.7804	Conserved protein	261				6	20-42; 52-71; 84-106; 151-173; 186-204; 224-243;
M_spelaei_genome.CDS.7851	Oligopeptide transport system permease protein OppB (TC 3.A.1.5.1)	314				6	7-29; 100-122; 143-165; 170-192; 233-255; 275-297;
M_spelaei_genome.CDS.7952	Conserved protein	176				6	27-49; 53-75; 82-104; 108-127; 132-154; 158-175;
M_spelaei_genome.CDS.6062	O-antigen export system, permease protein	255				6	20-42; 57-79; 104-126; 141-163; 170-192; 225-244;
M_spelaei_genome.CDS.8111	Potassium voltage-gated channel subfamily KQT; possible potassium channel, VIC family	287				6	7-29; 49-71; 78-100; 115-137; 171-193; 230-252;
M_spelaei_genome.CDS.8028	O-antigen export system, permease protein	278				6	51-70; 80-102; 123-145; 158-180; 192-214; 245-267;
M_spelaei_genome.CDS.5960	phytol kinase	198				6	13-30; 34-53; 74-91; 95-117; 141-163; 178-197;
M_spelaei_genome.CDS.8232	hypothetical protein	221				6	13-30; 34-56; 61-83; 98-120; 140-162; 172-194;
M_spelaei_genome.CDS.8306		316	Y	1-13	RVQAIIKKLCTTL	6	13-30; 107-129; 141-163; 173-195; 233-255; 279-298;
M_spelaei_genome.CDS.8304	Lipid A export ATP-binding/permease protein MsbA	577				6	13-35; 45-67; 128-150; 155-177; 244-266; 276-295;
M_spelaei_genome.CDS.8337	Membrane protein	268				6	13-35; 50-72; 110-132; 175-197; 204-226; 241-263;
M_spelaei_genome.CDS.6320	Dipeptide transport system permease protein DppB (TC 3.A.1.5.2)	313	Y	1-34	KYFIKRVGFMALTIFAVCALTFFLMNVIPGGTAK	6	7-29; 104-126; 139-161; 171-193; 234-256; 278-299;
M_spelaei_genome.CDS.6299	N5-methyltetrahydromethanopterin:coenzyme M methyltransferase subunit E (EC 2.1.1.86)	304	Y	1-22	EPLISMGVLALIGVAATIAGAS	6	5-22; 86-108; 134-156; 166-188; 230-249; 259-281;
M_spelaei_genome.CDS.6298	N5-methyltetrahydromethanopterin:coenzyme M methyltransferase subunit D (EC 2.1.1.86)	250				6	7-29; 44-66; 73-95; 140-162; 183-205; 225-247;
M_spelaei_genome.CDS.8379	hypothetical protein	305				6	26-48; 68-90; 121-143; 158-180; 193-215; 276-298;
M_spelaei_genome.CDS.8378	Arginine/ornithine antiporter ArcD	298				6	21-43; 53-75; 108-130; 145-167; 174-196; 270-292;
M_spelaei_genome.CDS.8371	Oligopeptide transport system permease protein OppB (TC 3.A.1.5.1)	327				6	7-26; 102-124; 144-166; 191-213; 258-280; 295-314;
M_spelaei_genome.CDS.8367	ABC transporter, permease protein	254				6	21-43; 58-80; 101-123; 138-160; 167-189; 226-248;
M_spelaei_genome.CDS.8478	Sensory transduction histidine kinase	682				6	10-28; 35-57; 67-89; 144-166; 181-203; 216-238;
M_spelaei_genome.CDS.8554	Putative zinc metalloprotease MJ0392 (EC 3.4.24.-)	364	Y	1-33	KSSVKIGSVMGIPIRLHITFLLILPIFAYAFAI	6	12-34; 49-67; 74-96; 111-133; 145-167; 202-224;
M_spelaei_genome.CDS.6376	Putative membrane-bound ClpP-class protease associated with aq_911	442	Y	1-37	SKKRSITMPVERGSHLFFIFFLCFILIAVSIPSVDAG	6	13-35; 113-135; 249-271; 286-308; 313-335; 350-371;
M_spelaei_genome.CDS.8569	putative transcriptional regulator	196				6	21-43; 47-69; 74-96; 106-128; 135-153; 163-185;
M_spelaei_genome.CDS.8691	Multiple antibiotic resistance protein	213				5	12-34; 54-76; 121-143; 153-172; 179-201;
M_spelaei_genome.CDS.8726	Isoprenylcysteine carboxyl methyltransferase	227				5	13-30; 45-67; 80-99; 103-125; 166-188;
M_spelaei_genome.CDS.6418	hypothetical protein	619				5	39-61; 66-88; 163-185; 264-286; 290-312;
M_spelaei_genome.CDS.6417	Lipid A export ATP-binding/permease protein MsbA	603				5	50-72; 85-102; 162-181; 185-207; 270-292;
M_spelaei_genome.CDS.9010	integral membrane protein	160	Y	1-22	VQRINLFKLLVSVLLCQFSGAI	5	7-29; 49-71; 84-103; 107-124; 136-158;
M_spelaei_genome.CDS.9019	Transmembrane component of general energizing module of ECF transporters	287				5	23-45; 65-87; 92-114; 129-151; 260-282;
M_spelaei_genome.CDS.6464	CoB--CoM heterodisulfide reductase 2 subunit E (EC 1.8.98.1)	259				5	15-37; 103-125; 145-167; 180-202; 217-239;
M_spelaei_genome.CDS.658	Oligopeptide transport system permease protein OppB (TC 3.A.1.5.1)	292				5	73-95; 107-129; 149-171; 211-233; 257-279;
M_spelaei_genome.CDS.9169	predicted protein	212				5	20-42; 54-76; 98-120; 127-149; 164-182;
M_spelaei_genome.CDS.9328	Molybdenum transport system permease protein ModB (TC 3.A.1.8.1)	235				5	25-47; 60-82; 97-119; 160-182; 207-229;
M_spelaei_genome.CDS.6605	Conserved protein	295				5	12-34; 38-57; 70-92; 97-116; 153-175;
M_spelaei_genome.CDS.9488	Conserved protein	359	Y	1-26	KRGIVWFSGNFLLVVTYFLSAPALAH	5	5-27; 220-242; 255-277; 288-310; 323-345;
M_spelaei_genome.CDS.9583	CDP-diacylglycerol--glycerol-3-phosphate 3-phosphatidyltransferase (EC 2.7.8.5)	187	Y	1-25	IPLSPNTLTLLGFAVSIAAGAAFAL	5	7-26; 30-52; 73-95; 99-117; 138-160;
M_spelaei_genome.CDS.9610	hypothetical protein	198				5	4-21; 34-51; 64-86; 93-115; 119-141;
M_spelaei_genome.CDS.9609	FIG00567014: hypothetical protein	211	Y	1-16	GVAVILGALIGYTAGH	5	2-19; 34-67; 88-107; 145-162; 174-196;
M_spelaei_genome.CDS.9740	DedA protein	215				5	27-49; 69-91; 127-149; 159-181; 186-208;
M_spelaei_genome.CDS.9762	Transporter, LysE family	208	Y	1-19	LGLIEFLALGSFLGLAAGT	5	7-29; 70-92; 113-135; 145-167; 180-202;
M_spelaei_genome.CDS.6786	ABC transporter ATP-binding protein	602				5	22-44; 64-86; 155-177; 254-276; 281-303;
M_spelaei_genome.CDS.9833	UbiA prenyltransferase family protein	307				5	50-72; 113-135; 150-172; 177-199; 238-260;
M_spelaei_genome.CDS.9832	Putative regulatory protein	200				5	45-67; 77-99; 112-134; 139-161; 168-190;
M_spelaei_genome.CDS.9846	Molybdenum transport system permease protein ModB (TC 3.A.1.8.1)	227				5	15-37; 50-72; 87-109; 150-172; 197-219;
M_spelaei_genome.CDS.1211	Dipeptide transport system permease protein DppC (TC 3.A.1.5.2)	296				5	28-50; 91-113; 133-155; 213-235; 256-278;
M_spelaei_genome.CDS.7061		272				5	36-67; 79-96; 106-128; 135-157; 246-265;
M_spelaei_genome.CDS.6115	Multiple antibiotic resistance protein	212				5	7-29; 49-71; 117-139; 149-168; 175-197;
M_spelaei_genome.CDS.10081	hypothetical protein	271				5	47-69; 125-147; 152-174; 194-216; 223-245;
M_spelaei_genome.CDS.7142	ABC transporter, permease protein	468				5	21-40; 228-250; 333-355; 394-416; 429-451;
M_spelaei_genome.CDS.7329	Dipeptide transport system permease protein DppC (TC 3.A.1.5.2)	285				5	22-44; 82-104; 131-153; 194-216; 248-267;
M_spelaei_genome.CDS.7476	Conserved protein	235				5	61-83; 87-109; 129-146; 150-169; 190-212;
M_spelaei_genome.CDS.7465	Conserved protein	293				5	12-31; 35-57; 70-92; 97-116; 153-175;
M_spelaei_genome.CDS.7463	Conserved protein	298				5	10-29; 36-58; 68-86; 93-115; 152-174;
M_spelaei_genome.CDS.6234	Transmembrane component BioN of energizing module of biotin ECF transporter	257				5	34-56; 63-85; 110-127; 148-170; 241-256;
M_spelaei_genome.CDS.7587	Cobalt-zinc-cadmium resistance protein	384				5	78-100; 105-127; 148-165; 180-199; 228-250;
M_spelaei_genome.CDS.7601	Oligopeptide transport system permease protein OppC (TC 3.A.1.5.1)	279				5	10-32; 75-97; 112-129; 187-209; 237-259;
M_spelaei_genome.CDS.2220	Dipeptide transport system permease protein DppB (TC 3.A.1.5.2)	277				5	66-88; 101-123; 138-160; 195-217; 245-267;
M_spelaei_genome.CDS.7730	Sodium-transporting ATPase subunit B	235				5	15-34; 79-101; 105-127; 165-187; 192-214;
M_spelaei_genome.CDS.7945		316				5	12-29; 39-61; 68-90; 105-127; 171-193;
M_spelaei_genome.CDS.8123	Methanophenazine hydrogenase cytochrome b subunit (EC 1.12.98.3)	254				5	21-43; 53-75; 138-157; 162-184; 191-213;
M_spelaei_genome.CDS.8117	Methanophenazine hydrogenase cytochrome b subunit (EC 1.12.98.3)	264				5	27-49; 59-81; 145-167; 172-194; 201-223;
M_spelaei_genome.CDS.8141	Integral membrane protein	247				5	62-84; 116-138; 140-162; 182-204; 217-239;
M_spelaei_genome.CDS.8162	predicted protein	503				5	13-33; 43-62; 69-86; 128-150; 167-189;
M_spelaei_genome.CDS.8283	Conserved protein	206				5	33-55; 76-98; 102-124; 131-153; 168-190;
M_spelaei_genome.CDS.8307		272				5	7-29; 74-96; 116-138; 191-213; 234-256;
M_spelaei_genome.CDS.8303		578				5	13-35; 50-72; 128-150; 155-174; 238-260;
M_spelaei_genome.CDS.8357	Mg/Co/Ni transporter MgtE	192				5	15-37; 44-63; 98-120; 132-154; 169-191;
M_spelaei_genome.CDS.6335	predicted protein	220				5	2-24; 61-80; 111-133; 153-172; 196-218;
M_spelaei_genome.CDS.6319	Oligopeptide transport system permease protein OppC (TC 3.A.1.5.1)	300				5	35-57; 103-125; 145-167; 211-233; 261-283;
M_spelaei_genome.CDS.6288	CDP-diacylglycerol--glycerol-3-phosphate 3-phosphatidyltransferase (EC 2.7.8.5)	203				5	26-48; 55-77; 97-131; 152-171; 175-197;
M_spelaei_genome.CDS.8392	Cation efflux system protein	411	Y	1-29	IAQESLKLGIKASRNATLALAFLAFVKGA	5	13-35; 39-61; 82-99; 112-134; 155-177;
M_spelaei_genome.CDS.8370	Dipeptide transport system permease protein DppC (TC 3.A.1.5.2)	369				5	102-124; 165-187; 210-232; 272-294; 329-351;
M_spelaei_genome.CDS.8427	Transmembrane component CbiQ of energizing module of cobalt ECF transporter	260				5	25-47; 67-89; 114-136; 156-175; 232-254;
M_spelaei_genome.CDS.6351	Adenosylcobinamide-phosphate synthase (EC 6.3.1.10)	328	Y	1-24	IVPDSGHLALVLLLAAAIDIVFGE	5	7-24; 54-76; 159-181; 212-234; 304-326;
M_spelaei_genome.CDS.8751	predicted protein	226				4	36-58; 68-90; 130-149; 164-186;
M_spelaei_genome.CDS.8806	ABC transporter, permease protein	412				4	21-43; 284-306; 326-348; 372-394;
M_spelaei_genome.CDS.8802	predicted protein	174				4	12-31; 46-68; 89-111; 126-148;
M_spelaei_genome.CDS.8818	hypothetical protein	635	Y	1-44	EFLDASCEAARGVSLNSALLKTILSKIILLLLLTLCLVSLASAK	4	20-42; 262-281; 468-490; 505-527;
M_spelaei_genome.CDS.8877	Small multidrug export protein	170				4	7-29; 49-68; 103-122; 142-164;
M_spelaei_genome.CDS.8933	Cation-transporting ATPase, E1-E2 family	151				4	17-39; 54-73; 93-115; 125-147;
M_spelaei_genome.CDS.9044	ABC transporter, permease protein	394				4	21-40; 258-280; 310-332; 359-381;
M_spelaei_genome.CDS.9177	Conserved protein	175				4	2-21; 26-43; 56-78; 147-166;
M_spelaei_genome.CDS.9215		136				4	7-29; 39-58; 71-90; 100-122;
M_spelaei_genome.CDS.9251	Transmembrane component of energizing module of predicted tryptophan ECF transporter	261				4	23-54; 74-96; 111-133; 235-257;
M_spelaei_genome.CDS.9290		136				4	11-33; 46-63; 78-97; 118-135;
M_spelaei_genome.CDS.6596	Putative integral membrane protein	151				4	18-40; 47-69; 97-119; 126-148;
M_spelaei_genome.CDS.9321	Lipoprotein releasing system transmembrane protein LolC	389				4	20-42; 257-279; 300-322; 348-370;
M_spelaei_genome.CDS.9320	ABC transporter, permease protein	389				4	20-42; 257-279; 300-322; 355-374;
M_spelaei_genome.CDS.9377	predicted protein	125				4	7-26; 30-47; 54-76; 91-113;
M_spelaei_genome.CDS.9388		501	Y	1-33	KLTTLKTYKLEVFFLFALVILSVFTLSGNGNAD	4	13-30; 50-69; 89-111; 121-143;
M_spelaei_genome.CDS.9437	Signal peptidase I (EC 3.4.21.89)	343	Y	1-33	KKREIIQAVIIFLIAAFLVNSLIPFFTGSAQAL	4	7-29; 137-159; 185-207; 292-314;
M_spelaei_genome.CDS.9468	Osmosensitive K+ channel histidine kinase KdpD (EC 2.7.3.-)	645				4	396-418; 425-442; 447-469; 476-495;
M_spelaei_genome.CDS.6688	Cation efflux system protein	405				4	29-48; 93-115; 247-264; 269-291;
M_spelaei_genome.CDS.9530	hypothetical protein	131				4	12-31; 35-57; 64-86; 96-118;
M_spelaei_genome.CDS.9713	Dolichol-phosphate mannosyltransferase (EC 2.4.1.83)	375				4	247-269; 273-295; 316-338; 342-364;
M_spelaei_genome.CDS.6939	hypothetical protein	149				4	20-39; 58-80; 85-107; 120-139;
M_spelaei_genome.CDS.6179	hypothetical protein	120				4	5-36; 46-65; 72-94; 104-119;
M_spelaei_genome.CDS.6163	Protein of unknown function UPF0060	109				4	7-29; 34-52; 59-81; 91-108;
M_spelaei_genome.CDS.6759	hypothetical protein	186				4	12-34; 63-85; 106-125; 130-147;
M_spelaei_genome.CDS.6757	PROBABLE CONSERVED INTEGRAL MEMBRANE PROTEIN	159				4	13-35; 39-61; 86-104; 114-136;
M_spelaei_genome.CDS.9797	Oligosaccharyl transferase	444				4	4-21; 28-43; 48-70; 101-123;
M_spelaei_genome.CDS.6798	Cobalt-zinc-cadmium resistance protein	298				4	12-34; 79-101; 108-130; 172-194;
M_spelaei_genome.CDS.6794	predicted protein	152				4	12-34; 61-80; 93-115; 120-139;
M_spelaei_genome.CDS.9853	ABC transporter, permease protein	416				4	21-43; 287-309; 329-351; 376-398;
M_spelaei_genome.CDS.6912	ABC transporter, permease protein	403				4	20-42; 282-304; 325-347; 362-384;
M_spelaei_genome.CDS.6894	ABC transporter, permease protein	371	Y	1-37	FDLIIRNIMNRKVRSALTVCGIALGIFAVIVMGAMSE	4	13-35; 238-260; 300-322; 332-354;
M_spelaei_genome.CDS.6999	Uncharacterized protein MJ0480	206				4	13-32; 52-74; 136-155; 175-197;
M_spelaei_genome.CDS.7105	Phosphatidate cytidylyltransferase (EC 2.7.7.41)	175				4	41-58; 73-95; 116-138; 148-170;
M_spelaei_genome.CDS.10003	Branched-chain amino acid transport protein azlD	112	Y	1-23	LDTLQMLVTIAVIALATFTTRAL	4	7-26; 36-58; 63-85; 89-111;
M_spelaei_genome.CDS.10017	ABC transporter, permease protein	409				4	21-43; 284-306; 328-350; 370-392;
M_spelaei_genome.CDS.7076	hypothetical protein	200				4	61-78; 82-101; 122-141; 151-173;
M_spelaei_genome.CDS.7055	Conserved domain protein	159				4	9-31; 55-77; 97-119; 129-151;
M_spelaei_genome.CDS.6119	CrcB protein	132	Y	1-22	YTVLLVGIGGFIGATLRYVLGG	4	4-21; 28-50; 65-87; 99-121;
M_spelaei_genome.CDS.10082	Permease of the drug/metabolite transporter (DMT) superfamily	125				4	4-21; 47-67; 72-94; 101-123;
M_spelaei_genome.CDS.7138	predicted protein	131				4	7-29; 33-55; 76-95; 105-124;
M_spelaei_genome.CDS.7296	Conserved protein	194				4	5-27; 40-62; 75-97; 156-178;
M_spelaei_genome.CDS.7248	Heat shock protein	153				4	21-43; 58-77; 89-111; 126-148;
M_spelaei_genome.CDS.7239	Protein of unknown function UPF0060	148				4	39-61; 66-85; 92-114; 124-141;
M_spelaei_genome.CDS.7238	Protein of unknown function UPF0060	109				4	7-29; 35-52; 59-81; 91-108;
M_spelaei_genome.CDS.10178	MscS family mechanosensitive ion channel	318				4	7-24; 39-61; 73-95; 99-116;
M_spelaei_genome.CDS.7330	Dipeptide transport system permease protein DppB (TC 3.A.1.5.2)	330				4	21-38; 107-129; 142-164; 294-316;
M_spelaei_genome.CDS.7487	predicted protein	246				4	58-80; 85-107; 150-167; 190-212;
M_spelaei_genome.CDS.7486	predicted protein	254				4	64-86; 91-110; 155-174; 189-211;
M_spelaei_genome.CDS.7485	Conserved protein	235				4	51-73; 78-97; 142-164; 168-185;
M_spelaei_genome.CDS.7484	Conserved protein	242				4	52-74; 78-100; 145-166; 170-188;
M_spelaei_genome.CDS.7483	predicted protein	209				4	60-77; 84-101; 124-146; 158-180;
M_spelaei_genome.CDS.7482	Conserved protein	202				4	56-75; 79-98; 124-143; 153-175;
M_spelaei_genome.CDS.7481	Conserved protein	214				4	60-77; 81-103; 130-152; 162-184;
M_spelaei_genome.CDS.7480	Conserved protein	200				4	61-78; 82-104; 124-146; 151-173;
M_spelaei_genome.CDS.7479	Conserved protein	199				4	58-75; 80-99; 120-142; 146-168;
M_spelaei_genome.CDS.7478	Conserved protein	205				4	57-79; 83-100; 121-143; 153-175;
M_spelaei_genome.CDS.7477	Conserved protein	205				4	59-78; 83-101; 122-144; 154-176;
M_spelaei_genome.CDS.6209		345				4	7-29; 138-160; 190-209; 293-315;
M_spelaei_genome.CDS.7520	predicted protein	136				4	12-30; 40-62; 82-100; 105-122;
M_spelaei_genome.CDS.7524	Tetracycline resistance protein	155				4	21-43; 53-75; 88-110; 120-139;
M_spelaei_genome.CDS.7571		155				4	10-27; 47-69; 79-100; 131-153;
M_spelaei_genome.CDS.7580	hypothetical protein	152				4	26-44; 59-81; 101-123; 127-142;
M_spelaei_genome.CDS.7662	Peptidase M48, Ste24p precursor	284	Y	1-19	LKTTILLAFLTGLLVLIGD	4	7-24; 28-45; 140-162; 177-199;
M_spelaei_genome.CDS.7644	hypothetical protein	205				4	10-32; 45-67; 87-109; 141-163;
M_spelaei_genome.CDS.10319	Oligosaccharyl transferase	125				4	5-27; 37-59; 66-88; 93-112;
M_spelaei_genome.CDS.7852	Oligopeptide transport system permease protein OppC (TC 3.A.1.5.1)	292				4	26-48; 94-116; 129-151; 254-276;
M_spelaei_genome.CDS.7951	predicted protein	126				4	7-29; 44-66; 73-95; 100-122;
M_spelaei_genome.CDS.8000		291				4	13-35; 39-61; 157-179; 199-221;
M_spelaei_genome.CDS.8096		171				4	21-43; 53-75; 87-109; 113-130;
M_spelaei_genome.CDS.8067	Signal peptidase, type IV - prepilin/preflagellin	254				4	54-76; 86-108; 115-137; 230-252;
M_spelaei_genome.CDS.8059	Membrane protein	231				4	93-115; 135-157; 178-199; 203-225;
M_spelaei_genome.CDS.5977	dolichol-P-glucose synthetase, putative	382				4	234-256; 263-285; 316-338; 351-373;
M_spelaei_genome.CDS.8229	hypothetical protein	211	Y	1-19	SVLVTMVIIIENVSFSDAF	4	30-52; 76-98; 105-127; 159-181;
M_spelaei_genome.CDS.8228	hypothetical protein	205				4	23-45; 70-92; 98-120; 152-174;
M_spelaei_genome.CDS.8325	Possible permease	216				4	10-32; 44-66; 86-108; 120-139;
M_spelaei_genome.CDS.8358	Mg/Co/Ni transporter MgtE	208				4	34-56; 115-137; 150-172; 187-206;
M_spelaei_genome.CDS.8428	Cobalt-zinc-cadmium resistance protein	380				4	81-103; 144-161; 176-195; 224-246;
M_spelaei_genome.CDS.8447	membrane protein	194				4	53-75; 90-112; 119-141; 151-173;
M_spelaei_genome.CDS.8510	Amino acid permease	132				4	15-37; 44-66; 81-103; 108-130;
M_spelaei_genome.CDS.8555	Pheromone shutdown protein	509				4	350-372; 379-401; 411-433; 466-488;
M_spelaei_genome.CDS.8534	ABC transporter, permease protein	404				4	20-42; 283-305; 325-347; 367-389;
M_spelaei_genome.CDS.8529	Probable protease htpX homolog 2 (EC 3.4.24.-)	294				4	13-35; 40-57; 150-172; 187-209;
M_spelaei_genome.CDS.8599	ABC transporter, permease protein	401				4	24-46; 274-296; 316-338; 367-389;
M_spelaei_genome.CDS.8591	Quaternary ammonium compound-resistance protein SugE	105	Y	1-17	EWIFLFIAGLFEAAWAI	4	3-20; 30-47; 59-78; 82-104;
M_spelaei_genome.CDS.8618	hypothetical protein	145				4	13-35; 45-67; 88-107; 111-133;
M_spelaei_genome.CDS.8661	hypothetical protein	118				4	10-27; 34-56; 71-91; 98-115;
M_spelaei_genome.CDS.6278	hypothetical protein	208				4	7-29; 39-61; 117-139; 149-171;
M_spelaei_genome.CDS.6256	conserved protein	398				4	17-39; 54-73; 85-107; 122-144;
M_spelaei_genome.CDS.8714	Cobalt-zinc-cadmium resistance protein	322				3	35-57; 97-119; 180-202;
M_spelaei_genome.CDS.8736	Small-conductance mechanosensitive channel	304				3	21-39; 54-76; 83-102;
M_spelaei_genome.CDS.8754	BatA (Bacteroides aerotolerance operon)	316				3	4-22; 57-79; 292-310;
M_spelaei_genome.CDS.3889	hypothetical protein	130				3	20-42; 47-69; 84-106;
M_spelaei_genome.CDS.8930	Conserved protein	119				3	20-39; 54-76; 96-118;
M_spelaei_genome.CDS.8944	cell surface protein	564	Y	1-44	KFKVSHFSSFLIFFYTSMRGYSMELKNISAILLIIFIINCASAT	3	29-51; 371-393; 402-424;
M_spelaei_genome.CDS.8940		114				3	20-39; 51-68; 78-100;
M_spelaei_genome.CDS.583	Na(+)/H(+) antiporter	140				3	20-42; 49-71; 110-132;
M_spelaei_genome.CDS.9060	hypothetical protein	602				3	21-40; 50-69; 76-98;
M_spelaei_genome.CDS.673	polyprenyl synthetase	244				3	7-24; 44-65; 72-89;
M_spelaei_genome.CDS.9162	FxsA protein	137				3	5-24; 28-50; 75-94;
M_spelaei_genome.CDS.9198	TPR-domain containing protein	1013				3	821-837; 892-914; 934-956;
M_spelaei_genome.CDS.6538		80				3	10-32; 34-56; 60-79;
M_spelaei_genome.CDS.6523		136				3	46-68; 78-95; 114-133;
M_spelaei_genome.CDS.9206	Serine/threonine protein kinase	132				3	13-32; 37-54; 90-109;
M_spelaei_genome.CDS.9242	Small-conductance mechanosensitive channel	300				3	20-42; 62-84; 94-116;
M_spelaei_genome.CDS.9238	Small-conductance mechanosensitive channel	353				3	34-56; 77-99; 103-122;
M_spelaei_genome.CDS.6593	hypothetical protein	89				3	7-29; 36-58; 68-87;
M_spelaei_genome.CDS.6618	hypothetical protein	104				3	15-37; 44-66; 81-103;
M_spelaei_genome.CDS.859	Glycosyltransferase (EC 2.4.1.-)	338				3	241-263; 270-292; 302-324;
M_spelaei_genome.CDS.9486	Conserved protein	108				3	11-28; 33-55; 87-106;
M_spelaei_genome.CDS.9504	hypothetical transporter PduT for various metalloporphyrins	207				3	15-37; 125-147; 162-181;
M_spelaei_genome.CDS.4876	hypothetical protein	90				3	5-27; 32-54; 61-83;
M_spelaei_genome.CDS.6653	hypothetical protein	137				3	54-76; 83-102; 117-136;
M_spelaei_genome.CDS.9624	Conserved protein	159				3	58-80; 85-107; 117-136;
M_spelaei_genome.CDS.9725	hypothetical protein	216				3	13-35; 158-175; 196-215;
M_spelaei_genome.CDS.6814	predicted protein	85				3	5-22; 29-51; 55-77;
M_spelaei_genome.CDS.9829	Zn-dependent protease with chaperone function	267				3	15-37; 44-66; 161-183;
M_spelaei_genome.CDS.9827	Hemolysins and related proteins containing CBS domains	436				3	7-29; 60-82; 95-117;
M_spelaei_genome.CDS.6888	predicted protein	115				3	15-37; 58-76; 86-103;
M_spelaei_genome.CDS.6887	predicted protein	110				3	15-34; 55-74; 79-101;
M_spelaei_genome.CDS.6824	hypothetical protein	260				3	17-39; 49-71; 161-183;
M_spelaei_genome.CDS.9953	predicted protein	119	Y	1-13	LIGIVIGLVLFGF	3	20-42; 49-68; 83-105;
M_spelaei_genome.CDS.5492		75				3	2-24; 28-50; 52-74;
M_spelaei_genome.CDS.7110	hypothetical protein	1227				3	179-201; 216-238; 250-272;
M_spelaei_genome.CDS.7041	predicted protein	173				3	13-32; 37-56; 63-85;
M_spelaei_genome.CDS.7143	Conserved protein	168				3	13-35; 48-70; 108-127;
M_spelaei_genome.CDS.7222	predicted protein	176				3	2-24; 56-78; 151-168;
M_spelaei_genome.CDS.7353	predicted protein	161	Y	1-22	AVLGIFSPFSLADVGISSLQTI	3	32-54; 81-103; 123-145;
M_spelaei_genome.CDS.7384		127				3	15-46; 67-89; 99-121;
M_spelaei_genome.CDS.7581	hypothetical protein	152				3	26-44; 59-81; 101-123;
M_spelaei_genome.CDS.10325	Cation-transporting ATPase, E1-E2 family	114				3	17-39; 54-71; 91-113;
M_spelaei_genome.CDS.7721	Potassium channel protein	347				3	25-47; 57-79; 86-108;
M_spelaei_genome.CDS.97	Conserved protein	121				3	12-34; 54-76; 81-115;
M_spelaei_genome.CDS.7752	predicted protein	175				3	2-24; 61-80; 145-167;
M_spelaei_genome.CDS.7872	Conserved protein	146				3	28-50; 71-93; 113-135;
M_spelaei_genome.CDS.7895	Coenzyme F(420)H(2) dehydrogenase (methanophenazine) subunit FpoA	124				3	7-29; 63-85; 92-114;
M_spelaei_genome.CDS.7889	NADH-ubiquinone oxidoreductase chain J (EC 1.6.5.3)	96				3	10-32; 39-57; 62-84;
M_spelaei_genome.CDS.7932	Antiholin-like protein LrgA	155	Y	1-23	LKQFSIILSIYFLGELIQKALGL	3	22-44; 56-78; 83-105;
M_spelaei_genome.CDS.7919	predicted protein	167				3	78-100; 107-124; 139-161;
M_spelaei_genome.CDS.7986		138				3	54-76; 81-103; 115-137;
M_spelaei_genome.CDS.8179	hypothetical protein	205				3	7-29; 44-65; 135-157;
M_spelaei_genome.CDS.8175		93	Y	1-14	SAIVPVLSQVAFAA	3	4-25; 38-60; 70-92;
M_spelaei_genome.CDS.8198		159				3	20-42; 78-112; 122-144;
M_spelaei_genome.CDS.5965	Conserved protein	297				3	21-43; 63-85; 158-180;
M_spelaei_genome.CDS.5962	Conserved protein	625				3	5-24; 61-83; 600-619;
M_spelaei_genome.CDS.8190	conserved protein	142				3	21-41; 46-65; 118-140;
M_spelaei_genome.CDS.3188	hypothetical protein	110				3	5-27; 31-53; 58-80;
M_spelaei_genome.CDS.8323	Possible permease	108	Y	1-21	SLPHILVPFLIAAALQTVQGS	3	24-43; 48-70; 85-107;
M_spelaei_genome.CDS.8340	hypothetical protein	152				3	48-65; 75-97; 126-148;
M_spelaei_genome.CDS.8398	hypothetical protein	589				3	31-50; 55-77; 90-112;
M_spelaei_genome.CDS.8477	Cell surface protein	930				3	7-27; 37-59; 79-96;
M_spelaei_genome.CDS.8473		151				3	10-27; 34-53; 101-123;
M_spelaei_genome.CDS.6380	TPR domain protein, putative component of TonB system	999				3	876-898; 911-933; 943-961;
M_spelaei_genome.CDS.8584		365				3	269-291; 303-322; 337-359;
M_spelaei_genome.CDS.3533		92				3	7-29; 39-61; 68-90;
M_spelaei_genome.CDS.8674	Iron-sulfur-binding protein	205				3	4-38; 77-99; 109-131;
M_spelaei_genome.CDS.8646		131	Y	1-23	RGHTPLLAAGCASATLILTASSS	3	7-29; 55-77; 86-108;
M_spelaei_genome.CDS.3698	Ammonium transporter	109				2	24-46; 58-80;
M_spelaei_genome.CDS.8685		97				2	33-55; 59-81;
M_spelaei_genome.CDS.8706	hypothetical protein	85				2	13-35; 55-77;
M_spelaei_genome.CDS.8705	Monomethylamine permease	89				2	20-42; 52-74;
M_spelaei_genome.CDS.3756		75	Y	1-26	TIICLFLLPFFSSLFSLLLFLFSFSF	2	5-27; 42-64;
M_spelaei_genome.CDS.8755	TPR repeat containing protein	524	Y	1-21	IRKSIAIFSLFLLLAPVAYAE	2	7-29; 378-397;
M_spelaei_genome.CDS.8775	hypothetical protein	88				2	13-35; 45-67;
M_spelaei_genome.CDS.8769	hypothetical protein	170				2	118-137; 147-169;
M_spelaei_genome.CDS.8768	hypothetical protein	168				2	20-42; 52-74;
M_spelaei_genome.CDS.3788		65				2	7-29; 34-56;
M_spelaei_genome.CDS.8804	S-layer domain	462	Y	1-26	KKFSLLKILLLYSVFICLGAGTALAS	2	5-27; 413-435;
M_spelaei_genome.CDS.6515	hypothetical protein	635	Y	1-29	KTKFLNSLVSALLIIVIIPGLIPSIVSAA	2	5-27; 613-630;
M_spelaei_genome.CDS.6503	FOG: PKD repeat	1161	Y	1-24	KKTSLQIFTAILVLGLFCGTAAAA	2	12-34; 1115-1137;
M_spelaei_genome.CDS.3965		60				2	7-29; 34-56;
M_spelaei_genome.CDS.8898	hypothetical protein	81				2	7-29; 58-77;
M_spelaei_genome.CDS.3992	hypothetical protein	121				2	7-29; 101-120;
M_spelaei_genome.CDS.8960	Cell surface protein	530	Y	1-31	WVKMTKIRTFRQICFFAIFLVLVLISETGAV	2	13-32; 506-525;
M_spelaei_genome.CDS.6420	Iron(III) dicitrate transport system permease protein FecC (TC 3.A.1.14.1)	384	Y	1-29	RERFTMLAILASVLVIFMAFTVPGCVTKS	2	5-27; 324-346;
M_spelaei_genome.CDS.4106		66				2	10-32; 41-63;
M_spelaei_genome.CDS.4104		54				2	7-24; 28-45;
M_spelaei_genome.CDS.8962	hypothetical protein	840	Y	1-29	KADFLSSVISVLLIMLIISGMIPGMAYAA	2	5-27; 818-835;
M_spelaei_genome.CDS.8993	glycosyl transferase, family 2	527				2	457-479; 492-514;
M_spelaei_genome.CDS.9021	Conserved protein	595	Y	1-27	KTGITKIVILFVFLLSLLISIPLSGAS	2	9-31; 483-500;
M_spelaei_genome.CDS.9059		163				2	12-31; 36-58;
M_spelaei_genome.CDS.9043	Conserved protein	309				2	7-29; 287-306;
M_spelaei_genome.CDS.6472	Conserved protein	218	Y	1-42	RVPDEKRRKEIKRINLVSIFSFFLLISLCFSVFYSITPVLAA	2	20-42; 191-213;
M_spelaei_genome.CDS.6461	polyprenyl synthetase	209				2	9-31; 35-57;
M_spelaei_genome.CDS.6444	hypothetical protein	221				2	20-42; 62-84;
M_spelaei_genome.CDS.9041		90	Y	1-19	LLSSISSSMVSSMVSSSAA	2	27-49; 62-84;
M_spelaei_genome.CDS.4185	Xanthine/uracil/thiamine/ascorbate permease family protein	78				2	7-29; 39-61;
M_spelaei_genome.CDS.4321	omega-3 polyunsaturated fatty acid synthase subunit, PfaB / omega-3 polyunsaturated fatty acid synthase subunit, PfaC	69				2	13-35; 39-61;
M_spelaei_genome.CDS.4346		67				2	4-23; 30-52;
M_spelaei_genome.CDS.9146	sensory transduction histidine kinase	866	Y	1-37	RFKNFPLKSKLVIYIVVGVFLVLAVSTAVIISTVTSQ	2	13-35; 312-334;
M_spelaei_genome.CDS.9149	hypothetical protein	71				2	9-31; 41-63;
M_spelaei_genome.CDS.9240	Magnesium and cobalt transport protein CorA	354				2	297-316; 326-348;
M_spelaei_genome.CDS.9282	hypothetical protein	247				2	68-90; 100-122;
M_spelaei_genome.CDS.4490		75				2	15-37; 49-71;
M_spelaei_genome.CDS.4520		68				2	5-27; 42-64;
M_spelaei_genome.CDS.9277	hypothetical protein (multi-domain)	2113	Y	1-25	NKMKYSLLLLAALLVFLLVPAVSAA	2	7-26; 2091-2108;
M_spelaei_genome.CDS.6564	Conserved protein	202	Y	1-14	LAVGILLISSTIAI	2	2-19; 48-70;
M_spelaei_genome.CDS.9376		150	Y	1-28	IKNKSGISAIFAAILLVSIAFVPAVSAQ	2	7-29; 109-131;
M_spelaei_genome.CDS.9374	transcriptional regulator, ArsR family	241	Y	1-20	LKKSLLFILFLSTLGITSAD	2	7-29; 63-85;
M_spelaei_genome.CDS.9369	Transcriptional regulator, ArsR family	107	Y	1-20	LKKSLLFILFLSTLGITSAD	2	7-29; 63-85;
M_spelaei_genome.CDS.6628	Glycosyltransferase	533	Y	1-16	GLFSALTLGLNSLISD	2	462-484; 491-513;
M_spelaei_genome.CDS.6606	Dolichyl-phosphate mannose synthase related protein	301				2	229-251; 266-288;
M_spelaei_genome.CDS.9406	Conserved protein	531	Y	1-25	AKKLALMALLAVFFVSAFSVTAFAE	2	5-24; 508-527;
M_spelaei_genome.CDS.9442		180				2	129-151; 156-175;
M_spelaei_genome.CDS.9439		159				2	7-29; 125-147;
M_spelaei_genome.CDS.4801		75				2	7-29; 44-66;
M_spelaei_genome.CDS.9487	DUF378 domain-containing protein	77				2	9-28; 43-62;
M_spelaei_genome.CDS.4902		96				2	39-58; 73-92;
M_spelaei_genome.CDS.9548	Sensory transduction histidine kinase	731	Y	1-22	SGIDISKKVLLITLIIFGVLAA	2	10-27; 274-296;
M_spelaei_genome.CDS.9560	S-layer domain	405	Y	1-34	KSKFLKVQNKRATLLSVFLFIFLFSRLTCLATAV	2	13-35; 380-399;
M_spelaei_genome.CDS.9556	predicted protein	225	Y	1-32	NKKELAYAIILAASLFSLSLLLFSQGTTSLSV	2	7-29; 54-76;
M_spelaei_genome.CDS.6639	diguanylate cyclase/phosphodiesterase (GGDEF & EAL domains) with PAS/PAC sensor(s)	61				2	5-27; 37-59;
M_spelaei_genome.CDS.9589	Conserved protein	68				2	7-24; 34-56;
M_spelaei_genome.CDS.9598	hypothetical protein	239	Y	1-25	KQLNLFSILFTSILLFLTPNLAAAI	2	5-27; 215-237;
M_spelaei_genome.CDS.9597	surface antigen gene	426				2	20-42; 62-84;
M_spelaei_genome.CDS.9607	Potassium efflux system KefA protein / Small-conductance mechanosensitive channel	313				2	25-47; 68-90;
M_spelaei_genome.CDS.5034		73				2	7-25; 45-67;
M_spelaei_genome.CDS.9671		77				2	20-42; 54-76;
M_spelaei_genome.CDS.5098		76				2	19-38; 53-75;
M_spelaei_genome.CDS.6198		65				2	13-32; 42-61;
M_spelaei_genome.CDS.6162	Magnesium and cobalt transport protein CorA	311				2	247-269; 284-306;
M_spelaei_genome.CDS.9733		220				2	13-31; 41-63;
M_spelaei_genome.CDS.9749	Cell surface protein	631	Y	1-24	KNRFIALLLSIFVFITGSGIGAAA	2	7-29; 608-627;
M_spelaei_genome.CDS.6764	Conserved protein	166	Y	1-26	FLLVFSFLAIVILLRHFGITGNALTA	2	2-21; 36-58;
M_spelaei_genome.CDS.9795	hypothetical protein	209	Y	1-22	KTKLALIGIFFIILLTENVAAD	2	5-22; 185-207;
M_spelaei_genome.CDS.5307		47				2	2-19; 23-45;
M_spelaei_genome.CDS.9842	Conserved protein	208	Y	1-21	KTGILILGLLLLSLIDIVSAS	2	5-27; 184-206;
M_spelaei_genome.CDS.9840		65				2	13-32; 37-56;
M_spelaei_genome.CDS.5349		72				2	7-29; 49-68;
M_spelaei_genome.CDS.6891	Conserved protein	79				2	20-42; 47-64;
M_spelaei_genome.CDS.6866		87				2	20-42; 52-74;
M_spelaei_genome.CDS.9855		51				2	4-26; 33-50;
M_spelaei_genome.CDS.6850	hypothetical protein	351	Y	1-31	KCQQVNVSRKILFCLVLLFIGLMSAYVAHAE	2	12-31; 324-346;
M_spelaei_genome.CDS.9915	Transcriptional regulator, ArsR family	108	Y	1-38	RNQLAERSIHLMFTSTKLEKKLIFCLLFFILTTTAEAT	2	23-42; 80-102;
M_spelaei_genome.CDS.1288	hypothetical protein	64				2	7-29; 34-56;
M_spelaei_genome.CDS.7012	DNA double-strand break repair Rad50 ATPase	1284				2	588-607; 614-633;
M_spelaei_genome.CDS.9998		119				2	51-73; 88-110;
M_spelaei_genome.CDS.7102	predicted protein	248				2	191-213; 223-242;
M_spelaei_genome.CDS.1522		75				2	5-27; 37-59;
M_spelaei_genome.CDS.7046	Conserved protein	315	Y	1-24	NLRFYILCTAALLALGISSPSSGV	2	7-29; 148-170;
M_spelaei_genome.CDS.7025	Glycosyltransferase	313				2	231-253; 266-288;
M_spelaei_genome.CDS.1423		49				2	5-27; 31-48;
M_spelaei_genome.CDS.10021	Conserved protein	291				2	228-250; 260-280;
M_spelaei_genome.CDS.5585		53				2	2-24; 29-51;
M_spelaei_genome.CDS.7083	Transcriptional regulator, ArsR family	254	Y	1-33	EHSIRLLFTSIKLEKKLIFCLLFFLLTTTAEAT	2	19-38; 75-97;
M_spelaei_genome.CDS.7081	Cell surface protein	351	Y	1-23	KIKAYFSVVFVYLILIAGTAEAD	2	7-29; 326-348;
M_spelaei_genome.CDS.7080	probable aminopeptidase	649	Y	1-24	GRKLTNILITFLILVLLSGTILVR	2	5-24; 611-628;
M_spelaei_genome.CDS.7066	Cell surface protein	487	Y	1-26	GQSAGIWLLIALGLLFGLFADSGAAD	2	7-26; 438-460;
M_spelaei_genome.CDS.7064		88				2	9-31; 67-86;
M_spelaei_genome.CDS.1467	bll5595; hypothetical protein	57				2	2-19; 24-46;
M_spelaei_genome.CDS.7058		67				2	7-29; 34-56;
M_spelaei_genome.CDS.10063	Conserved protein	107				2	7-24; 34-56;
M_spelaei_genome.CDS.10065	Conserved protein	351	Y	1-45	FSEEIESVKPVFTFIKNPKNKESLRLLFLLLIFLFLIISPGAAAS	2	27-49; 329-347;
M_spelaei_genome.CDS.10100	Pentapeptide repeat family protein	213				2	21-43; 58-77;
M_spelaei_genome.CDS.1583		78				2	13-35; 50-72;
M_spelaei_genome.CDS.7141	S-layer domain	457	Y	1-24	GFKLTSFICLLLLFFFCVQPVLAE	2	5-24; 413-430;
M_spelaei_genome.CDS.7121	Calcium-binding acidic-repeat protein precursor	527				2	10-27; 32-51;
M_spelaei_genome.CDS.1688	Permease of the drug/metabolite transporter (DMT) superfamily	91				2	5-27; 42-64;
M_spelaei_genome.CDS.7362		113				2	39-61; 89-111;
M_spelaei_genome.CDS.7345	DUF1232 domain-containing protein	130				2	76-93; 97-116;
M_spelaei_genome.CDS.7339		235				2	21-43; 73-95;
M_spelaei_genome.CDS.7336	Conserved protein	666	Y	1-24	KRFAAVTLAALMLLTVFASAASAA	2	5-27; 645-662;
M_spelaei_genome.CDS.10198	hypothetical protein	79				2	7-29; 49-71;
M_spelaei_genome.CDS.7374	Metalloproteinase domain	228	Y	1-21	YRVRFYLLLFAVFILLTVSAA	2	7-25; 193-212;
M_spelaei_genome.CDS.7410	Conserved protein	472	Y	1-40	PGKIENQYKTLGLSKMNLRLYIICIAAVVLALLAGPALAD	2	21-43; 183-205;
M_spelaei_genome.CDS.7404	phytol kinase	90				2	28-50; 65-87;
M_spelaei_genome.CDS.7401	Periplasmic component of the Tol biopolymer transport system-like protein precursor	802	Y	1-23	DCNLKCVCLILIIGIFSMPVEAA	2	7-29; 781-798;
M_spelaei_genome.CDS.7399		102	Y	1-21	TKRLFAITCTFLFIISHIFRR	2	5-22; 54-73;
M_spelaei_genome.CDS.7475		99				2	53-72; 77-96;
M_spelaei_genome.CDS.7474		106				2	53-72; 82-104;
M_spelaei_genome.CDS.7468	Conserved protein	104				2	5-24; 45-67;
M_spelaei_genome.CDS.7462	Dolichyl-phosphate mannose synthase related protein	321				2	252-271; 286-308;
M_spelaei_genome.CDS.6247	Dolichol-phosphate mannosyltransferase (EC 2.4.1.83)	318				2	241-263; 278-300;
M_spelaei_genome.CDS.6218	Additional substrate-specific component NikN of nickel ECF transporter	101				2	7-29; 76-98;
M_spelaei_genome.CDS.6210	hypothetical protein	373				2	13-31; 259-278;
M_spelaei_genome.CDS.355		162				2	108-130; 135-157;
M_spelaei_genome.CDS.6205	hypothetical protein	190				2	138-160; 164-181;
M_spelaei_genome.CDS.2079		61				2	9-31; 36-58;
M_spelaei_genome.CDS.7525	hypothetical protein	103				2	7-24; 28-45;
M_spelaei_genome.CDS.7575	hypothetical protein	72				2	5-27; 42-61;
M_spelaei_genome.CDS.7567	hypothetical protein	92				2	13-35; 45-67;
M_spelaei_genome.CDS.7564	hypothetical protein	85				2	27-46; 61-83;
M_spelaei_genome.CDS.7563	hypothetical protein	327				2	12-31; 305-322;
M_spelaei_genome.CDS.7576	CobN-like chelatase BtuS for metalloporphyrine salvage	1552	Y	1-35	NEKSNKEISLLKKKIKASIMAFLMFLMLFSISSAA	2	20-39; 1530-1548;
M_spelaei_genome.CDS.7679	Phosphatidylserine decarboxylase (EC 4.1.1.65)	207				2	5-24; 31-50;
M_spelaei_genome.CDS.2307		64				2	15-37; 42-61;
M_spelaei_genome.CDS.7664		262	Y	1-35	ERSTTRLKPSIIFKLQNKLLLFLLFIFLIETAEAT	2	21-40; 65-87;
M_spelaei_genome.CDS.7619	Cell surface protein	822	Y	1-26	KIKKYQLIAILLVAILIAFIPLVSAA	2	7-29; 800-817;
M_spelaei_genome.CDS.2258		61				2	7-26; 41-60;
M_spelaei_genome.CDS.7703	Conserved protein	87				2	13-35; 50-69;
M_spelaei_genome.CDS.7731	Sodium-transporting ATPase subunit E	91				2	9-31; 59-81;
M_spelaei_genome.CDS.7729	Sodium-transporting ATPase subunit R	104				2	7-29; 39-61;
M_spelaei_genome.CDS.7728	Sodium-transporting ATPase subunit Q	112				2	37-59; 74-96;
M_spelaei_genome.CDS.6016	hypothetical protein	103				2	30-52; 57-74;
M_spelaei_genome.CDS.7771	DUF378 domain-containing protein	94				2	20-42; 46-64;
M_spelaei_genome.CDS.7827	Dolichyl-phosphate mannose synthase related protein	322				2	253-275; 290-312;
M_spelaei_genome.CDS.7880		109				2	23-45; 65-84;
M_spelaei_genome.CDS.2574	Sodium-transporting ATPase subunit Q	66	Y	1-20	MGVIGWSVAIPTLIGAALGL	2	5-22; 32-54;
M_spelaei_genome.CDS.5933		54				2	2-24; 28-50;
M_spelaei_genome.CDS.7888	Coenzyme F(420)H(2) dehydrogenase (methanophenazine) subunit FpoJ2	83	Y	1-23	RINRLLSFLVVLLFTAIVMVGAF	2	7-29; 55-77;
M_spelaei_genome.CDS.7887	NADH-ubiquinone oxidoreductase chain K (EC 1.6.5.3)	100				2	4-23; 61-83;
M_spelaei_genome.CDS.2640		87				2	13-35; 50-72;
M_spelaei_genome.CDS.6046	V-type ATP synthase subunit K (EC 3.6.3.14)	80				2	13-35; 57-79;
M_spelaei_genome.CDS.8013	Conserved protein	77				2	25-44; 49-71;
M_spelaei_genome.CDS.8076	Conserved protein	782	Y	1-27	INIKPHNLFISLLLFICFFSANCSGAI	2	7-29; 753-775;
M_spelaei_genome.CDS.2818		68				2	5-27; 34-56;
M_spelaei_genome.CDS.8173	hypothetical protein	90				2	4-26; 69-88;
M_spelaei_genome.CDS.5981	Glycosyl transferase, family 2	316				2	237-259; 269-291;
M_spelaei_genome.CDS.5961	Conserved protein	830				2	10-25; 32-54;
M_spelaei_genome.CDS.8182	hypothetical protein	139				2	7-26; 57-76;
M_spelaei_genome.CDS.8327	Methyl-accepting chemotaxis protein tlpA	689				2	7-29; 300-322;
M_spelaei_genome.CDS.8324	Possible permease	73				2	4-23; 43-65;
M_spelaei_genome.CDS.3124	hypothetical protein	89				2	34-56; 66-88;
M_spelaei_genome.CDS.8364	Pentapeptide repeat family protein	369				2	30-52; 72-91;
M_spelaei_genome.CDS.8359		311				2	21-52; 67-89;
M_spelaei_genome.CDS.8410	hypothetical protein	229	Y	1-25	KHLNLFSILFTLILLFLVPNLAAAM	2	7-29; 208-225;
M_spelaei_genome.CDS.8402	predicted protein	95				2	15-37; 50-72;
M_spelaei_genome.CDS.6312	hypothetical protein	287	Y	1-21	KMRTKIVFMLLALLVVLVSGC	2	7-24; 238-260;
M_spelaei_genome.CDS.6305	S-layer domain	381	Y	1-36	IKVPIIKLRQNMIKKLTTFALILLVVSVTALPALGE	2	17-36; 342-361;
M_spelaei_genome.CDS.479	S-layer domain	353	Y	1-26	NTKNGLFITVTTLLILCWAVFPAQAA	2	7-29; 325-347;
M_spelaei_genome.CDS.8465	conserved protein	127				2	32-54; 74-96;
M_spelaei_genome.CDS.8388	hypothetical protein	91				2	30-52; 62-84;
M_spelaei_genome.CDS.8377	hypothetical protein	637	Y	1-26	DRKYVLRNILLIFLLMVSATGLVSAD	2	5-24; 615-632;
M_spelaei_genome.CDS.3238	Transcriptional regulator, ArsR family	251	Y	1-26	LRCINYRRLCLLCFLFLFSILTAEAT	2	12-31; 71-93;
M_spelaei_genome.CDS.8429	Additional substrate-specific component CbiN of cobalt ECF transporter	113	Y	1-25	SRKLELIVLAILLIFVAQFIYVSST	2	7-29; 69-88;
M_spelaei_genome.CDS.3301		58				2	7-29; 39-56;
M_spelaei_genome.CDS.3328		140				2	57-79; 101-123;
M_spelaei_genome.CDS.8496		67				2	10-32; 44-66;
M_spelaei_genome.CDS.8536	S-layer domain	418	Y	1-28	TIIKNSFVPLVLSLLLISLLFSVPASAA	2	7-29; 391-410;
M_spelaei_genome.CDS.8533	S-layer domain	413	Y	1-28	EMIKKITVATIFSLLLISLLFAAPASAA	2	7-29; 391-408;
M_spelaei_genome.CDS.6375	Putative stomatin/prohibitin-family membrane protease subunit aq_911	260	Y	1-23	SIFASQIYLPVLLVLILILSQSI	2	4-21; 34-56;
M_spelaei_genome.CDS.6373		162				2	10-28; 41-59;
M_spelaei_genome.CDS.8600	Conserved protein	431				2	27-49; 405-424;
M_spelaei_genome.CDS.8631		57	Y	1-25	GHTPLLAAGCASATLISVEYLAACC	2	5-24; 37-54;
M_spelaei_genome.CDS.8630		85	Y	1-24	SLADGVKLSLVAATCTLVLVIIPE	2	7-29; 58-80;
M_spelaei_genome.CDS.8626	Conserved protein	74				2	13-35; 45-62;
M_spelaei_genome.CDS.8622	Conserved protein	274	Y	1-30	NNKLKNGFLGISVLLLFFLAFSQGCIAAAD	2	7-29; 245-267;
M_spelaei_genome.CDS.3679		80	Y	1-17	SFSSCVLVFLLISSLCL	2	5-27; 40-62;
M_spelaei_genome.CDS.8649		66				2	9-26; 30-52;
M_spelaei_genome.CDS.6270	ABC1 family protein	559				2	498-520; 527-549;
M_spelaei_genome.CDS.6263	putative phosphoglycerate mutase	523	Y	1-32	LQAVRKPKSISVLFFLITLIAFSIFPSPASGL	2	12-34; 495-517;
M_spelaei_genome.CDS.6260		53	Y	1-18	NAVLGILVLAAAKFLFGI	2	4-26; 28-50;
M_spelaei_genome.CDS.8699		36				1	10-32;
M_spelaei_genome.CDS.8703		44				1	15-34;
M_spelaei_genome.CDS.8724	predicted protein	90				1	4-21;
M_spelaei_genome.CDS.3731		40				1	15-37;
M_spelaei_genome.CDS.3759		37				1	12-34;
M_spelaei_genome.CDS.8738	hypothetical protein	142	Y	1-26	RNMFKAICIFTLVFFVLSMTGAACSN	1	4-26;
M_spelaei_genome.CDS.3752		51				1	27-49;
M_spelaei_genome.CDS.8782	Cell surface protein	1920	Y	1-47	KTIIKSMTKNRAQNKAQNRIQNIAKHGLVLSIFLILLFAFVGSASAQ	1	28-50;
M_spelaei_genome.CDS.3818		50				1	18-40;
M_spelaei_genome.CDS.8779	Cell surface protein	432	Y	1-25	KNRNLFLLLISMVIIGLLPMAASAS	1	7-29;
M_spelaei_genome.CDS.8778	FOG: PKD repeat	826	Y	1-24	KKITLLAFLSIFLLIGLASPALAA	1	7-29;
M_spelaei_genome.CDS.8761		158	Y	1-22	RKVVTLLTVILLLLTPINIVAA	1	4-23;
M_spelaei_genome.CDS.8749		410				1	15-37;
M_spelaei_genome.CDS.8777		64				1	31-50;
M_spelaei_genome.CDS.3800		59				1	35-57;
M_spelaei_genome.CDS.8767		172	Y	1-32	RNQTFKMLKKTQQLLLPVFCVILLTTAYASAT	1	15-37;
M_spelaei_genome.CDS.3790		41				1	10-32;
M_spelaei_genome.CDS.3786		48	Y	1-22	FFYLFSFSLFLFCFLISKLFSF	1	2-24;
M_spelaei_genome.CDS.3782		51				1	26-48;
M_spelaei_genome.CDS.3837		46				1	2-24;
M_spelaei_genome.CDS.3829		49	Y	1-24	TCLSLNSLLILLCYFLTILTTFTE	1	5-24;
M_spelaei_genome.CDS.8789		44				1	5-27;
M_spelaei_genome.CDS.3871		87				1	30-49;
M_spelaei_genome.CDS.3870		66				1	7-29;
M_spelaei_genome.CDS.8808	predicted protein	352	Y	1-24	KRINMILIAVLILAIFPCTGASAK	1	7-24;
M_spelaei_genome.CDS.3860		42				1	10-32;
M_spelaei_genome.CDS.3852		38				1	12-29;
M_spelaei_genome.CDS.3851	Conserved protein	43				1	7-29;
M_spelaei_genome.CDS.3848	hypothetical protein	53				1	30-52;
M_spelaei_genome.CDS.8811	cell surface protein	950	Y	1-26	WVNKLIVFLLVAVFLITSVQNSAFAR	1	7-26;
M_spelaei_genome.CDS.6512	Hydrolase	323				1	21-43;
M_spelaei_genome.CDS.6511	Preprotein translocase secG subunit (Protein transport protein SEC61 subunit beta homolog)	55				1	32-54;
M_spelaei_genome.CDS.6501	ABC-type nitrate/sulfonate/bicarbonate transport systems, periplasmic components	335	Y	1-23	KKLSIIVLVLLLVASIFVSGCAS	1	5-24;
M_spelaei_genome.CDS.6487	Conserved protein	172				1	49-71;
M_spelaei_genome.CDS.703		42				1	15-32;
M_spelaei_genome.CDS.6478	Signal peptidase I (EC 3.4.21.89)	185				1	24-46;
M_spelaei_genome.CDS.693		47	Y	1-16	FLVAFFFFLIFSCFLI	1	7-29;
M_spelaei_genome.CDS.3929		52				1	20-39;
M_spelaei_genome.CDS.3942		47				1	19-36;
M_spelaei_genome.CDS.8851		64				1	31-53;
M_spelaei_genome.CDS.8882	CobN-like chelatase BtuS for metalloporphyrine salvage	1437	Y	1-25	RTAQSRLLVLCAVVLLLLAQNVSAD	1	1417-1434;
M_spelaei_genome.CDS.3971		64				1	23-45;
M_spelaei_genome.CDS.3970		74	Y	1-23	PGLISFFHWLVLALINYIKISIN	1	4-26;
M_spelaei_genome.CDS.8872	Conserved protein	748	Y	1-28	RPYIQRTLISLLVSLTVCLLIIPSGFAA	1	12-34;
M_spelaei_genome.CDS.4031		59				1	25-47;
M_spelaei_genome.CDS.8945		135				1	5-27;
M_spelaei_genome.CDS.4036		44				1	12-34;
M_spelaei_genome.CDS.4061	Threonine dehydrogenase and related Zn-dependent dehydrogenases	353				1	170-192;
M_spelaei_genome.CDS.6425	periplasmic binding protein	381				1	7-26;
M_spelaei_genome.CDS.6419	Putative periplasmic substrate-binding transport protein	383	Y	1-25	RNNLTTIPILTIILVVFLTFSVSGC	1	5-27;
M_spelaei_genome.CDS.6411	Nickel ABC transporter, periplasmic nickel-binding protein NikA (TC 3.A.1.5.3)	538	Y	1-26	KKKYIWAVIASALSLVLLMSGCISSQ	1	7-29;
M_spelaei_genome.CDS.6409	Stress-responsive transcriptional regulator	61				1	35-57;
M_spelaei_genome.CDS.9079	Cell surface protein	587	Y	1-30	KTNKKLYSGTLAAAALILFLIFILSTASAA	1	7-29;
M_spelaei_genome.CDS.4249		58				1	15-37;
M_spelaei_genome.CDS.9078	Cell surface protein	677	Y	1-24	TVCKISLVSIAFVLFLLLSTASAD	1	7-24;
M_spelaei_genome.CDS.4244		37				1	13-35;
M_spelaei_genome.CDS.4243		61				1	26-48;
M_spelaei_genome.CDS.9076	Cell surface protein	597	Y	1-30	KLDKKSYSVILASAVLILCLIFVSSTASAT	1	7-29;
M_spelaei_genome.CDS.4105		54				1	5-27;
M_spelaei_genome.CDS.8981	Conserved protein	767	Y	1-27	ELLNKKLKVVFLTGFLILTYTPVVLCI	1	12-34;
M_spelaei_genome.CDS.4098		41				1	7-29;
M_spelaei_genome.CDS.4077		40				1	12-34;
M_spelaei_genome.CDS.4123		46				1	21-43;
M_spelaei_genome.CDS.4156		237				1	10-27;
M_spelaei_genome.CDS.4151		53				1	7-29;
M_spelaei_genome.CDS.4143		40				1	17-39;
M_spelaei_genome.CDS.8987	hypothetical aminotransferase, class-II	426				1	77-99;
M_spelaei_genome.CDS.8984	Glycosyltransferase	434				1	81-98;
M_spelaei_genome.CDS.4112		38				1	13-35;
M_spelaei_genome.CDS.8983	cell surface protein	960	Y	1-30	TNKKPISTLLLLILSIGVCLTLLSGIVAAD	1	7-29;
M_spelaei_genome.CDS.9074	Cell surface protein	714	Y	1-27	KKFKNFITIFILTLFYLVLISHAALAA	1	7-29;
M_spelaei_genome.CDS.4228		51				1	13-35;
M_spelaei_genome.CDS.9069	Cell surface protein	963	Y	1-24	RSKIFSTLLAFAFLLLVTTVASAG	1	5-24;
M_spelaei_genome.CDS.9029	Conserved protein	66				1	35-52;
M_spelaei_genome.CDS.9025	hypothetical protein	71				1	10-32;
M_spelaei_genome.CDS.9024	hypothetical protein	160	Y	1-26	REGVKMRKAIIAIILGILFIGISGAA	1	12-34;
M_spelaei_genome.CDS.9020	Cell surface glycoprotein	443				1	83-105;
M_spelaei_genome.CDS.4204		52				1	15-37;
M_spelaei_genome.CDS.9052		56				1	13-35;
M_spelaei_genome.CDS.9049	Conserved protein	556				1	12-34;
M_spelaei_genome.CDS.9048	Conserved protein	399	Y	1-28	SRKSHFYIIAVFLIASYMITGIMPAEAN	1	7-26;
M_spelaei_genome.CDS.9046	hypothetical protein	290	Y	1-23	KIKILILIVPLIISLQAASVYGM	1	5-27;
M_spelaei_genome.CDS.4188		39				1	4-26;
M_spelaei_genome.CDS.679		39				1	9-31;
M_spelaei_genome.CDS.657		43				1	12-34;
M_spelaei_genome.CDS.6448	Oligopeptide ABC transporter, periplasmic oligopeptide-binding protein OppA (TC 3.A.1.5.1)	595	Y	1-40	KQIKHLMGLELKARLKRTIILAILVLTFCLTIFSSGAAGQ	1	20-39;
M_spelaei_genome.CDS.651		45				1	20-39;
M_spelaei_genome.CDS.650		46				1	13-35;
M_spelaei_genome.CDS.6443	hypothetical protein	366	Y	1-27	KTIRKTAIALSLSLAIVFLIAGTATAS	1	7-29;
M_spelaei_genome.CDS.6439	FOG: PKD repeat	729	Y	1-36	EKNVRKPLRKTISELLCFICISSLLVSLFSFTALAE	1	13-35;
M_spelaei_genome.CDS.4177		41				1	10-32;
M_spelaei_genome.CDS.9030	Dentin sialophosphoprotein precursor	145	Y	1-29	KAGFYNSLFYILLIMLVILGMAPGMVHAL	1	5-27;
M_spelaei_genome.CDS.4258		46				1	15-37;
M_spelaei_genome.CDS.9119		40				1	10-32;
M_spelaei_genome.CDS.4302		37				1	13-30;
M_spelaei_genome.CDS.9112	Conserved protein	155	Y	1-23	SKKRVLVVLLILAAFISFGCIGK	1	5-22;
M_spelaei_genome.CDS.4280	hypothetical protein	40				1	15-37;
M_spelaei_genome.CDS.9137		82				1	53-70;
M_spelaei_genome.CDS.9131	Surface layer protein B	297	Y	1-27	RETKKIILIILAVLLSLQAITCSASAK	1	7-29;
M_spelaei_genome.CDS.4342	hypothetical protein	117				1	90-112;
M_spelaei_genome.CDS.4364		40				1	7-29;
M_spelaei_genome.CDS.4360		39				1	7-29;
M_spelaei_genome.CDS.9171	Pyrophosphate-energized proton pump (EC 3.6.1.1)	61				1	10-32;
M_spelaei_genome.CDS.9167	hypothetical protein	227	Y	1-34	KTKIRKLTNTSKLMLKIILMGVLLISLSSVVYAE	1	12-34;
M_spelaei_genome.CDS.9165	Cell surface protein	396				1	7-26;
M_spelaei_genome.CDS.6541	Thioredoxin	183	Y	1-19	SKLVILLILFAAVILTAGC	1	4-23;
M_spelaei_genome.CDS.761		45				1	24-43;
M_spelaei_genome.CDS.6535	Cell surface glycoprotein	346	Y	1-26	KRKSIQNTCIIFLLVLGATITQAEAA	1	11-33;
M_spelaei_genome.CDS.6518	hypothetical protein	72				1	10-32;
M_spelaei_genome.CDS.4390		44				1	10-32;
M_spelaei_genome.CDS.4385		63				1	32-54;
M_spelaei_genome.CDS.4426		58	Y	1-28	FFLLLFLSTPSYLPSLSFIFFATSSYGH	1	15-37;
M_spelaei_genome.CDS.9203	Cell surface protein	843	Y	1-22	TNRKLILILLTLILSSGVCLAD	1	7-29;
M_spelaei_genome.CDS.4435		44				1	13-30;
M_spelaei_genome.CDS.9252	Long-chain-fatty-acid--CoA ligase (EC 6.2.1.3)	546				1	233-255;
M_spelaei_genome.CDS.4462	hypothetical protein	55				1	15-37;
M_spelaei_genome.CDS.9288	hypothetical protein	142				1	5-27;
M_spelaei_genome.CDS.4534	hypothetical protein	256				1	4-23;
M_spelaei_genome.CDS.9286	hypothetical protein	354	Y	1-30	KNTRNRIKIALLLMTMLILSMVFVSGATAE	1	12-34;
M_spelaei_genome.CDS.4498		51				1	13-35;
M_spelaei_genome.CDS.9261		141				1	118-136;
M_spelaei_genome.CDS.9273	FIG01165925: hypothetical protein	394				1	21-40;
M_spelaei_genome.CDS.9278	Outer membrane protein	497	Y	1-28	NKNVNIKFLPIFLVFLSILLLSSTTTAS	1	7-29;
M_spelaei_genome.CDS.4552		44				1	12-34;
M_spelaei_genome.CDS.6595	FOG: PKD repeat	867	Y	1-27	GIKNYIKILCLLLACGLLCLSAAAQAS	1	843-862;
M_spelaei_genome.CDS.6590	Conserved protein	683	Y	1-24	KRFVASALAALMLLTVFASAAMAD	1	5-24;
M_spelaei_genome.CDS.6577		59				1	21-40;
M_spelaei_genome.CDS.6574	FOG: PKD repeat	980	Y	1-25	KNRILILFFLVCLSTLINIPTVLCM	1	5-27;
M_spelaei_genome.CDS.6567	hypothetical protein	469	Y	1-19	KNHTAILLAALVVLTVFAA	1	7-26;
M_spelaei_genome.CDS.6565	Conserved protein	282	Y	1-27	KKSALISVSVVLLALVLGGSWYYGDGA	1	5-24;
M_spelaei_genome.CDS.9308	Conserved protein	360	Y	1-30	NTKIIKNKFTYLIFLTALIFSLGAVPGMAA	1	12-31;
M_spelaei_genome.CDS.9302	Cell surface protein	420	Y	1-27	KIDPKLICLSIVFTFLVLMASNVAVAD	1	7-29;
M_spelaei_genome.CDS.4579		44				1	15-37;
M_spelaei_genome.CDS.9318		42				1	12-30;
M_spelaei_genome.CDS.4574		84				1	57-79;
M_spelaei_genome.CDS.4570		52				1	24-46;
M_spelaei_genome.CDS.4580		57				1	5-27;
M_spelaei_genome.CDS.4605		41				1	17-39;
M_spelaei_genome.CDS.9336	FOG: PKD repeat	498	Y	1-28	TPVLKRELVIFLVVGFLLLASIPTALCA	1	9-31;
M_spelaei_genome.CDS.9335	predicted protein	177	Y	1-26	SPCSKTKALSLLIFIMLLLVPIAGAA	1	9-31;
M_spelaei_genome.CDS.9380	probable aminopeptidase	569				1	545-562;
M_spelaei_genome.CDS.9375		52	Y	1-23	PRKILFVILATLIFLSATTATAA	1	5-24;
M_spelaei_genome.CDS.9372	hypothetical protein	225	Y	1-25	FSKKVNKKIALLVFLIIALLGVWLI	1	12-34;
M_spelaei_genome.CDS.9371	predicted protein	418	Y	1-30	IKKKSGIDVIFAAILIVGLAFLPSVNAQEE	1	7-26;
M_spelaei_genome.CDS.9370		55	Y	1-23	PRKILFVILATLLFLSATTAAAA	1	5-24;
M_spelaei_genome.CDS.4624		61	Y	1-14	LFAAVFFFIFILNR	1	15-37;
M_spelaei_genome.CDS.9368	Transposase	358				1	51-73;
M_spelaei_genome.CDS.4646		39				1	10-32;
M_spelaei_genome.CDS.9361		73				1	10-32;
M_spelaei_genome.CDS.9359	Cell surface protein	68				1	10-28;
M_spelaei_genome.CDS.4670		50				1	12-34;
M_spelaei_genome.CDS.9383	Cell surface protein	623	Y	1-26	NKCTKILIMVCLTLLLAAVAQPALGS	1	7-26;
M_spelaei_genome.CDS.9382	Cell surface protein	1908	Y	1-50	KILDAILLDKHRLIIDNHLKRAVKNMKKICAIFVIALLSAIILITPASAK	1	30-49;
M_spelaei_genome.CDS.4685		50				1	20-42;
M_spelaei_genome.CDS.4675		42				1	13-35;
M_spelaei_genome.CDS.4703		246	Y	1-34	NFNRKSIWKTIVSVSVVLTILTLGVSAASACHAQ	1	12-34;
M_spelaei_genome.CDS.6629	Conserved protein	513				1	16-35;
M_spelaei_genome.CDS.868		41				1	13-35;
M_spelaei_genome.CDS.856		38				1	12-34;
M_spelaei_genome.CDS.849		57				1	9-31;
M_spelaei_genome.CDS.4709		46				1	23-45;
M_spelaei_genome.CDS.9410	TPR-domain containing protein	1147				1	9-31;
M_spelaei_genome.CDS.4726		37				1	7-29;
M_spelaei_genome.CDS.4722		60				1	2-24;
M_spelaei_genome.CDS.9414	hypothetical protein	215	Y	1-33	NVVYSYELMKRTTTFFVLALLALTLCTATAGAS	1	15-37;
M_spelaei_genome.CDS.4714		42				1	7-29;
M_spelaei_genome.CDS.4713		40				1	15-37;
M_spelaei_genome.CDS.9413	hypothetical protein	110	Y	1-34	IEQNFNKIKKTVFILLAVFFVVAVTAASASACAS	1	13-35;
M_spelaei_genome.CDS.9450		56				1	20-42;
M_spelaei_genome.CDS.9432	Mobile element protein	57				1	30-49;
M_spelaei_genome.CDS.4740		72				1	15-37;
M_spelaei_genome.CDS.4750		43				1	10-32;
M_spelaei_genome.CDS.9441	hypothetical protein	176	Y	1-22	LNKKMLLSVLIVGVVATVAGAG	1	7-29;
M_spelaei_genome.CDS.9440		208	Y	1-30	KVIPSVLLISFVLLLASAGTWASLTDVEAA	1	7-26;
M_spelaei_genome.CDS.9456	conserved protein	136				1	7-29;
M_spelaei_genome.CDS.9455		366	Y	1-31	IANRKFGIGALLAALLIVSTAFVPAVNAQTE	1	7-29;
M_spelaei_genome.CDS.9469	Potassium-transporting ATPase C chain (EC 3.6.3.12) (TC 3.A.3.7.1)	186	Y	1-23	TSIKKAIFLFAVLFIVTGLVYPM	1	7-29;
M_spelaei_genome.CDS.9482	hypothetical protein	252	Y	1-18	RLKVVLLVIALVISVQAA	1	5-27;
M_spelaei_genome.CDS.9481	cell surface protein	1298	Y	1-26	KKMKGKIPILCAIFLLMLVIIPSSAT	1	7-29;
M_spelaei_genome.CDS.4802		41	Y	1-19	LSVSFLLIPPMFFMGVVGW	1	4-21;
M_spelaei_genome.CDS.4796		43				1	6-28;
M_spelaei_genome.CDS.9490	hypothetical protein	134	Y	1-25	RKTMLKTLCVFTLVFFVLSMTGAAC	1	5-27;
M_spelaei_genome.CDS.4819		42				1	15-33;
M_spelaei_genome.CDS.4815		52				1	15-37;
M_spelaei_genome.CDS.969		40				1	20-39;
M_spelaei_genome.CDS.960		82				1	54-73;
M_spelaei_genome.CDS.6679		75				1	40-62;
M_spelaei_genome.CDS.6675	Sensory transduction histidine kinase	1038				1	7-29;
M_spelaei_genome.CDS.9512	Iron(III) ABC transporter, solute-binding protein	361	Y	1-25	DKRGIVAAIAILAVIAIVFAAAHAG	1	5-27;
M_spelaei_genome.CDS.9511	Iron(III) ABC transporter, solute-binding protein	360	Y	1-21	DKRGILIIILAIAAIAIISTA	1	5-22;
M_spelaei_genome.CDS.9508	ABC transporter, solute-binding protein	377	Y	1-35	RSTKKPLSLLIMLCLLMTLSILLISGCSQKTSDAM	1	7-26;
M_spelaei_genome.CDS.9505	Conserved protein	155				1	23-45;
M_spelaei_genome.CDS.9497	Conserved protein	326	Y	1-23	LVITLLLLVFLLVLFILFTAIGL	1	2-24;
M_spelaei_genome.CDS.9495	Surface layer protein B	437	Y	1-36	PKLLLVDGGIKIKKLTTLLVAIFMLVLISSFGAAAE	1	19-41;
M_spelaei_genome.CDS.9527	hypothetical protein	346	Y	1-35	REIKYDKERRVNTLITALGVTMLTLLTLVSIAGAA	1	13-35;
M_spelaei_genome.CDS.9547	hypothetical protein	130	Y	1-20	EKILKIIAMVLIVAAVVFAA	1	4-23;
M_spelaei_genome.CDS.9546		31				1	10-30;
M_spelaei_genome.CDS.9555	Transposase	481				1	51-73;
M_spelaei_genome.CDS.4914		37				1	13-32;
M_spelaei_genome.CDS.9557	predicted protein	219	Y	1-27	KTYKTNAVAFLLVICIVAIALGYAGSK	1	7-26;
M_spelaei_genome.CDS.9567	hypothetical protein	103	Y	1-32	KSIIIPGKLILLNAIGITALVFLILGSIASAE	1	10-32;
M_spelaei_genome.CDS.4919		38				1	15-37;
M_spelaei_genome.CDS.4935		46				1	22-44;
M_spelaei_genome.CDS.9573		49				1	25-47;
M_spelaei_genome.CDS.6668	Conserved protein	66				1	35-52;
M_spelaei_genome.CDS.923		37				1	13-35;
M_spelaei_genome.CDS.917		45				1	7-29;
M_spelaei_genome.CDS.6645		60				1	15-37;
M_spelaei_genome.CDS.6643		72				1	29-51;
M_spelaei_genome.CDS.9593	Alkaline phosphatase (EC 3.1.3.1)	589	Y	1-28	ETKEKDTLLIISIIGLLLLGNVSSAVAA	1	9-31;
M_spelaei_genome.CDS.4958		45				1	13-35;
M_spelaei_genome.CDS.9588	Conserved protein	70	Y	1-28	NSYCKKTHGVPALFSFFIPGLGQLVKGQ	1	40-62;
M_spelaei_genome.CDS.4948		52				1	5-27;
M_spelaei_genome.CDS.9600	conserved protein	229				1	7-26;
M_spelaei_genome.CDS.4983		66				1	4-26;
M_spelaei_genome.CDS.4998	3-hydroxyisobutyrate dehydrogenase and related beta-hydroxyacid dehydrogenases	46				1	10-29;
M_spelaei_genome.CDS.9620	Transposase	358				1	51-73;
M_spelaei_genome.CDS.4987		42				1	20-41;
M_spelaei_genome.CDS.9637	Putative periplasmic substrate-binding transport protein	427	Y	1-28	NTTVKRRLFVGILLCFLISLRICVASAA	1	9-31;
M_spelaei_genome.CDS.9633	Transposase	358				1	51-73;
M_spelaei_genome.CDS.997		47				1	9-27;
M_spelaei_genome.CDS.993		55				1	21-43;
M_spelaei_genome.CDS.989		45				1	22-44;
M_spelaei_genome.CDS.6702	Transposase	358				1	51-73;
M_spelaei_genome.CDS.5063		53				1	10-32;
M_spelaei_genome.CDS.5060		42				1	13-35;
M_spelaei_genome.CDS.9665		77				1	56-75;
M_spelaei_genome.CDS.9672	Conserved protein	111	Y	1-28	ISKKFDRIKRIFAVLLTVCFVLSVTAAA	1	12-34;
M_spelaei_genome.CDS.9699	Cell surface protein	458	Y	1-30	KKTEKACSIALASTAMVLFLMFALSMASAS	1	7-29;
M_spelaei_genome.CDS.5108		39				1	20-37;
M_spelaei_genome.CDS.9693	Putative chloride channel	286	Y	1-35	DSRKCLLIMKKNLMFFQLILSLIVLFALMSTAIAD	1	13-35;
M_spelaei_genome.CDS.9692	dTDP-D-glucose 4,6-dehydratase	816	Y	1-28	KYGTKLVAVHLVFLILIIFLFTGGCLEQ	1	7-24;
M_spelaei_genome.CDS.5117	hypothetical protein	37				1	5-27;
M_spelaei_genome.CDS.5127		48				1	13-32;
M_spelaei_genome.CDS.5137		48				1	5-27;
M_spelaei_genome.CDS.6966	hypothetical protein	429	Y	1-30	KMNKKLCSVALASTTIVLFLILTLSITSAA	1	7-29;
M_spelaei_genome.CDS.6941		70				1	39-61;
M_spelaei_genome.CDS.6936	hypothetical protein	171				1	13-35;
M_spelaei_genome.CDS.6935	hypothetical protein	339				1	19-41;
M_spelaei_genome.CDS.6934	hypothetical protein	344				1	21-43;
M_spelaei_genome.CDS.6933	hypothetical protein	502				1	28-50;
M_spelaei_genome.CDS.6930		92	Y	1-28	KESKIFLFMAFVTMLILFSIIPEVSFAT	1	6-28;
M_spelaei_genome.CDS.6929		94	Y	1-28	VKFAHLLVLSALIVWLAVSVCVGDSTSE	1	5-24;
M_spelaei_genome.CDS.6196	CELL SURFACE PROTEIN	795	Y	1-39	ANLFGGIIRNKEKLCLISLTSTFLIFIFLVSISVTASAR	1	17-39;
M_spelaei_genome.CDS.6195	Cell surface protein	750	Y	1-29	RNVSKSYSINLTALFFFFLIFTSSTASAL	1	7-29;
M_spelaei_genome.CDS.298		45	Y	1-37	NIGVKVSQSNFTLIQVLLLLLLLLLLLLLDSVPKSSD	1	12-34;
M_spelaei_genome.CDS.6164		57				1	15-37;
M_spelaei_genome.CDS.292		55				1	20-39;
M_spelaei_genome.CDS.6157	Cell surface protein	781	Y	1-27	KNLKTFITIFILTLFFLALSSSAALAA	1	7-29;
M_spelaei_genome.CDS.6156	predicted protein	295	Y	1-24	RKRNLLLIPIFLILLVMGLFVHGI	1	5-27;
M_spelaei_genome.CDS.6155	predicted protein	194	Y	1-31	SRINKKVAFFIVFLILVIIAGLFVKTPVDTE	1	7-25;
M_spelaei_genome.CDS.6154	predicted protein	134				1	7-29;
M_spelaei_genome.CDS.6153	predicted protein	127				1	7-29;
M_spelaei_genome.CDS.6151	Conserved protein	65	Y	1-30	IKDKIRVGTLVLAILLVGMALIPAVSAQKE	1	7-29;
M_spelaei_genome.CDS.6149	hypothetical protein	246	Y	1-26	KMKSIRILVLAMLLIGMVLVPAVSAQ	1	7-26;
M_spelaei_genome.CDS.271		46				1	13-35;
M_spelaei_genome.CDS.6147	hypothetical protein	373	Y	1-28	KCNKSGTGIFLLVMLLASIALIPAASAQ	1	7-29;
M_spelaei_genome.CDS.6136	hypothetical protein	302	Y	1-38	KQKDPAKKNQKYLAVFLALTMLLSVGALLFSGNNSNKD	1	13-32;
M_spelaei_genome.CDS.250		40				1	7-29;
M_spelaei_genome.CDS.9729	cell surface protein	1648	Y	1-20	RRTLLVLYIVALMCITSLAA	1	5-27;
M_spelaei_genome.CDS.9735	Cell surface protein	121	Y	1-32	GNRKEKDMKSKILLVLLFLLSLLAIPLPAMAQ	1	13-35;
M_spelaei_genome.CDS.9759	Conserved protein	322	Y	1-25	LKRQIGNLLLVTCLILTTVPAALGA	1	7-26;
M_spelaei_genome.CDS.5202		50				1	27-49;
M_spelaei_genome.CDS.5201		42	Y	1-26	IHFYSSFFNSLLLLFLYFFMSAEHGT	1	7-29;
M_spelaei_genome.CDS.9758	Cell surface protein	539	Y	1-30	ENKQKLFSVALVSVATILFLILISSTALAT	1	7-29;
M_spelaei_genome.CDS.9757	Cell surface protein	489	Y	1-30	KTNKKLNSVALTSIALILFLIFVLSAASAA	1	7-29;
M_spelaei_genome.CDS.5184		37				1	7-26;
M_spelaei_genome.CDS.1089		62				1	38-60;
M_spelaei_genome.CDS.6767		146	Y	1-24	KNRLAVAIVVMCLLLGTVPFAFGA	1	5-24;
M_spelaei_genome.CDS.6762	Predicted membrane protein	148				1	45-67;
M_spelaei_genome.CDS.6758	Metalloproteinase domain	214	Y	1-19	LFLLLLMVLILPVDPAASE	1	188-210;
M_spelaei_genome.CDS.1064	PROBABLE CONSERVED INTEGRAL MEMBRANE PROTEIN	58				1	7-29;
M_spelaei_genome.CDS.6753		32				1	13-30;
M_spelaei_genome.CDS.6751	predicted protein	406	Y	1-30	KNKDSLYLMFFTSAVLICFLILGSSAAFAS	1	7-29;
M_spelaei_genome.CDS.6750	Conserved protein	231	Y	1-29	TIKKKLGIGAVFATTLLAVILLVSVVSAQ	1	7-29;
M_spelaei_genome.CDS.6745	Cell surface protein	857	Y	1-33	KNYRKPHSITLASTALVFVFLILIFISSVASAS	1	12-34;
M_spelaei_genome.CDS.6744		181				1	12-34;
M_spelaei_genome.CDS.5244		55				1	25-47;
M_spelaei_genome.CDS.9788	CELL SURFACE PROTEIN	632	Y	1-37	KKNLKTKNSLNVRKRAAVLSGLLVLLLVIGPSISIAD	1	17-39;
M_spelaei_genome.CDS.9786	hypothetical protein	69	Y	1-30	KMNKKLCSVALASTAIVLLLILTLSITSAA	1	7-29;
M_spelaei_genome.CDS.5237		43				1	5-27;
M_spelaei_genome.CDS.5234		49				1	29-48;
M_spelaei_genome.CDS.9799	Oligosaccharyl transferase	100				1	15-34;
M_spelaei_genome.CDS.5260		43				1	10-32;
M_spelaei_genome.CDS.5251		50	Y	1-17	YLCVSLIFIILFNFLRI	1	2-24;
M_spelaei_genome.CDS.9836	O-acetylhomoserine sulfhydrylase (EC 2.5.1.49) / O-succinylhomoserine sulfhydrylase (EC 2.5.1.48)	452				1	104-126;
M_spelaei_genome.CDS.6803	Conserved protein	387	Y	1-41	LSRFIRTPYLLWKVYMAMRKLLFILSVILIFFCSIGTVFGI	1	21-43;
M_spelaei_genome.CDS.1137		43	Y	1-24	DKFGIKNLFLPLLFILLFHIAFSH	1	15-37;
M_spelaei_genome.CDS.6796	dTDP-D-glucose 4,6-dehydratase	768	Y	1-24	KMRALIVICLLIVSLILESGCIGS	1	5-27;
M_spelaei_genome.CDS.6793		130				1	7-29;
M_spelaei_genome.CDS.6788		70				1	4-26;
M_spelaei_genome.CDS.6783	hypothetical protein (multi-domain)	1284	Y	1-37	EKIHITLSNQQQLKRIISMLLTVTIIFLLFPANAYAY	1	17-39;
M_spelaei_genome.CDS.1116		40				1	7-29;
M_spelaei_genome.CDS.1112		39				1	13-35;
M_spelaei_genome.CDS.9806	Transposase	333				1	51-73;
M_spelaei_genome.CDS.5293		45				1	21-43;
M_spelaei_genome.CDS.5317		43				1	23-42;
M_spelaei_genome.CDS.5316		50	Y	1-17	YLCVSLIFIILFNFLCI	1	2-24;
M_spelaei_genome.CDS.5323		40				1	6-28;
M_spelaei_genome.CDS.5329		40				1	21-38;
M_spelaei_genome.CDS.1253		49				1	10-32;
M_spelaei_genome.CDS.1247		64				1	40-62;
M_spelaei_genome.CDS.6873		170	Y	1-19	NLKSIVIITFIISAVLLAA	1	5-24;
M_spelaei_genome.CDS.1208		38				1	15-37;
M_spelaei_genome.CDS.6856	ATP-dependent 26S proteasome regulatory subunit	304	Y	1-22	KLSQICILTLVLASAIFVAFAS	1	7-29;
M_spelaei_genome.CDS.9854		75				1	28-50;
M_spelaei_genome.CDS.9856	Surface layer protein B	538	Y	1-25	YWGIKLNRLAILLVVFLLITLGSGI	1	12-34;
M_spelaei_genome.CDS.5355		42				1	13-30;
M_spelaei_genome.CDS.9865	Cell surface protein	592	Y	1-28	KKRETIYKKILFLISLILFLFSSAASAA	1	12-31;
M_spelaei_genome.CDS.5373		39				1	10-32;
M_spelaei_genome.CDS.5387		50				1	20-42;
M_spelaei_genome.CDS.5390		58				1	21-43;
M_spelaei_genome.CDS.9896	predicted protein	110				1	76-98;
M_spelaei_genome.CDS.9895	Transposase	358				1	51-73;
M_spelaei_genome.CDS.9916	Conserved protein	1307				1	19-41;
M_spelaei_genome.CDS.9910		170				1	103-125;
M_spelaei_genome.CDS.5422		43				1	20-37;
M_spelaei_genome.CDS.9933	Conserved protein	66				1	35-52;
M_spelaei_genome.CDS.5443		45				1	13-35;
M_spelaei_genome.CDS.9930	Conserved protein	451	Y	1-28	SKSTALKAASQFFSLLLCLILLPAAFAQ	1	13-30;
M_spelaei_genome.CDS.9955	Transposase	542				1	51-73;
M_spelaei_genome.CDS.6913	hypothetical protein	277	Y	1-55	TGNEKGMKKRLERAGKVRWEKISIGKMKGKVSVTKPAGTSVFLLGILLLAVVMAE	1	32-54;
M_spelaei_genome.CDS.1281	hypothetical protein	40				1	7-29;
M_spelaei_genome.CDS.6910	Conserved protein	730	Y	1-26	ITKRSIPCVIFSIVLIFLLTDCALAA	1	7-29;
M_spelaei_genome.CDS.1261		42				1	15-32;
M_spelaei_genome.CDS.6895	predicted protein	392	Y	1-38	SLPEEISSFRHREFIFCFFFVLLFLIIFCAELSPVFAA	1	17-39;
M_spelaei_genome.CDS.9944	Transposase	542				1	51-73;
M_spelaei_genome.CDS.9940		186	Y	1-33	LAAECRMKKFRAGILLVTIFLASFVLVPATSAA	1	13-35;
M_spelaei_genome.CDS.9939	predicted protein	289				1	7-29;
M_spelaei_genome.CDS.5462		75				1	41-59;
M_spelaei_genome.CDS.9950		69	Y	1-24	PRILKINLLLILLILSMPTGFAAS	1	7-24;
M_spelaei_genome.CDS.9958	Transposase	358				1	51-73;
M_spelaei_genome.CDS.5498		55				1	32-54;
M_spelaei_genome.CDS.9976	hypothetical protein	140				1	4-21;
M_spelaei_genome.CDS.1401		44				1	21-43;
M_spelaei_genome.CDS.1359		44				1	15-33;
M_spelaei_genome.CDS.1358		44				1	12-29;
M_spelaei_genome.CDS.6969	hypothetical protein	512	Y	1-34	KRKTGIHNETYGRKWRLIFIALILVFLVISVSAT	1	13-35;
M_spelaei_genome.CDS.10000	Conserved protein	85				1	64-80;
M_spelaei_genome.CDS.9999	Conserved protein	386	Y	1-33	KKKIGTSEVYMRKCKLTFAALICIFALISVSAA	1	17-36;
M_spelaei_genome.CDS.9996	Transposase	358				1	51-73;
M_spelaei_genome.CDS.1521		44				1	10-32;
M_spelaei_genome.CDS.7094	ATP-dependent protease LonB Type II	698				1	184-206;
M_spelaei_genome.CDS.7091		171	Y	1-25	KPRAGILILAIFLVSTAFMPTASAY	1	5-27;
M_spelaei_genome.CDS.5592		72				1	15-37;
M_spelaei_genome.CDS.10007	Transposase	542				1	51-73;
M_spelaei_genome.CDS.5577		48	Y	1-27	EFLHFRFKDLKCLLFVICLLLMVIVRQ	1	13-31;
M_spelaei_genome.CDS.5565		50	Y	1-29	NLLSFIKTKKMENTFPFLLILFLLKVQTK	1	15-37;
M_spelaei_genome.CDS.7045	Conserved protein	129	Y	1-32	GVDDLLKMKKILGIFLAVCFVLSVTVASVSAA	1	13-35;
M_spelaei_genome.CDS.7044	Conserved protein	136	Y	1-24	KKIMGIFLAVCFVLSVTVASVSAA	1	5-27;
M_spelaei_genome.CDS.7040	Surface antigen gene	408	Y	1-35	EEITYDKTYRKHTLIRVLEITSLTILVLAGVASAA	1	21-43;
M_spelaei_genome.CDS.7038		115	Y	1-28	NRNKIGISILVLATLLVGITLIPAASAQ	1	7-29;
M_spelaei_genome.CDS.10023		60	Y	1-29	KINPRVLYLSIIYTVLLFIASNIVVADAM	1	7-29;
M_spelaei_genome.CDS.5584		43				1	15-37;
M_spelaei_genome.CDS.10025	Conserved protein	250	Y	1-28	KCNKSGTGILVLAILLVGIVLIPAAGAQ	1	7-29;
M_spelaei_genome.CDS.5597		50				1	30-49;
M_spelaei_genome.CDS.10045		170				1	103-125;
M_spelaei_genome.CDS.7084	predicted protein	395				1	373-390;
M_spelaei_genome.CDS.7082		160	Y	1-28	ITKKFGTGTLFLTMFLICMAFMPAANAE	1	7-26;
M_spelaei_genome.CDS.7079	conserved protein	90	Y	1-30	KLNSKVKRISGLSMIMLVIGMILVTPAMAC	1	13-35;
M_spelaei_genome.CDS.7077	hypothetical protein	229	Y	1-32	ITKKKFRSIIMLAAIIMALFASGCTEKNISAE	1	7-24;
M_spelaei_genome.CDS.7074	hypothetical protein	369	Y	1-34	INMTTMKKFRSIFVLTVIIVALFASGCMEKNLSA	1	12-29;
M_spelaei_genome.CDS.1469	hypothetical protein	73				1	20-42;
M_spelaei_genome.CDS.7056		162	Y	1-26	KINKQKLTTTVLLAIFIAFIPLGAAA	1	12-29;
M_spelaei_genome.CDS.10048	Transposase	358				1	51-73;
M_spelaei_genome.CDS.5631		61				1	26-48;
M_spelaei_genome.CDS.10057	Cell surface protein	456	Y	1-30	KLNKKSDSVVLALSALVLFLILVSSTASAA	1	9-31;
M_spelaei_genome.CDS.5636		41				1	5-27;
M_spelaei_genome.CDS.5633		62				1	13-35;
M_spelaei_genome.CDS.5643		39				1	9-31;
M_spelaei_genome.CDS.10054	Transposase	358				1	51-73;
M_spelaei_genome.CDS.5646		38				1	21-37;
M_spelaei_genome.CDS.10066		217				1	45-67;
M_spelaei_genome.CDS.10071		69	Y	1-30	KMNKKLCSVALASTTIVLFLILTLSTTSAA	1	7-29;
M_spelaei_genome.CDS.7160	hypothetical protein	620	Y	1-29	GITLGKVKKALVLLMVAFFLVSVTVASAS	1	12-31;
M_spelaei_genome.CDS.7159	PE_PGRS family protein	447	Y	1-32	ERRGFDWITKMVTVCVTAFLMVSVTVSAVSAN	1	13-35;
M_spelaei_genome.CDS.7157		88				1	36-58;
M_spelaei_genome.CDS.242		37				1	5-27;
M_spelaei_genome.CDS.6127		60				1	9-31;
M_spelaei_genome.CDS.6124		192				1	12-34;
M_spelaei_genome.CDS.234		65				1	20-39;
M_spelaei_genome.CDS.6112	cell surface protein	370	Y	1-22	RNILYFLMAFFIVAMVSCAGAV	1	5-27;
M_spelaei_genome.CDS.6108	Cell surface protein	487	Y	1-24	KIKPGLLISVLVFLLFGSVGITAA	1	7-29;
M_spelaei_genome.CDS.6105	hypothetical protein	131	Y	1-26	LKNRLIIAGLVICLVLAAMPAVLSAA	1	7-29;
M_spelaei_genome.CDS.6085	Conserved protein	226				1	9-28;
M_spelaei_genome.CDS.6084		184	Y	1-25	KHGKRLLIGTLFLIIFLVNMTAPAS	1	7-29;
M_spelaei_genome.CDS.5659		40				1	13-35;
M_spelaei_genome.CDS.5684		39				1	12-34;
M_spelaei_genome.CDS.10079	FOG: PKD repeat	449	Y	1-67	NLIKFIAVIKSYFSEKNQLFAKRLSILSICQRGRQGLNGVDIMKQFTLLALLAIFLIIGLASPALAA	1	49-68;
M_spelaei_genome.CDS.10086	Conserved protein	66				1	35-52;
M_spelaei_genome.CDS.7148		62				1	5-27;
M_spelaei_genome.CDS.1579		38				1	10-32;
M_spelaei_genome.CDS.1575		56	Y	1-20	YKSMKIVGFVLATMGLAYAV	1	7-26;
M_spelaei_genome.CDS.7129	predicted protein	117				1	85-102;
M_spelaei_genome.CDS.7126	FOG: PKD repeat	487	Y	1-30	RQVKNHFLTGLVSAILILFLIVFSSTASAA	1	7-29;
M_spelaei_genome.CDS.1554		37				1	4-26;
M_spelaei_genome.CDS.7119	Transposase	358				1	51-73;
M_spelaei_genome.CDS.5713	hypothetical protein	40				1	7-24;
M_spelaei_genome.CDS.5712		44	Y	1-16	TESSIAFLVSSSSFSA	1	20-42;
M_spelaei_genome.CDS.10112	Cell surface protein	123				1	101-118;
M_spelaei_genome.CDS.10119		198				1	131-153;
M_spelaei_genome.CDS.10115		144	Y	1-19	KKMLIILILLFGVFLAIGC	1	5-22;
M_spelaei_genome.CDS.7205	Glycine betaine ABC transport system, glycine betaine-binding protein OpuAC	312	Y	1-32	TNTKFNLNVKKLGSVLAICLIIGLALLAAGCS	1	13-30;
M_spelaei_genome.CDS.7195		86				1	46-68;
M_spelaei_genome.CDS.10124	Cell surface protein	323	Y	1-21	NRKLILILLTLILSSGVCLAD	1	5-27;
M_spelaei_genome.CDS.10130	Cell surface protein	226	Y	1-28	NKQMTFCTISLISIAFILCLFLSTASAD	1	7-26;
M_spelaei_genome.CDS.10135	hypothetical protein	150				1	129-146;
M_spelaei_genome.CDS.10132	hypothetical protein	159	Y	1-28	TNDSNKNWTKVCGVLLAVFVILTLILGV	1	12-29;
M_spelaei_genome.CDS.10138	Transcriptional regulator, ArsR family	194				1	10-32;
M_spelaei_genome.CDS.10137		96	Y	1-22	KIWKILVLCFIIGLIAVPAVSA	1	7-24;
M_spelaei_genome.CDS.7300	Conserved protein	199				1	13-35;
M_spelaei_genome.CDS.1800		37				1	15-32;
M_spelaei_genome.CDS.1798		55				1	13-35;
M_spelaei_genome.CDS.7281	hypothetical protein	135	Y	1-27	RKTMFKTVCIFTLVFFVLSMTGAACSK	1	5-27;
M_spelaei_genome.CDS.7276	predicted protein	301	Y	1-24	KRKLFSITLVLIFLILISTVASAE	1	5-24;
M_spelaei_genome.CDS.7275	Conserved protein	298	Y	1-25	QKRRLGTLLLVACLILTAIPAALGA	1	7-26;
M_spelaei_genome.CDS.7267	hypothetical protein	133				1	4-26;
M_spelaei_genome.CDS.1763		40				1	7-24;
M_spelaei_genome.CDS.10156		376	Y	1-30	KINKKLHSIAFASVTVILYLIFVSSAASAV	1	7-29;
M_spelaei_genome.CDS.10158		60	Y	1-27	KINPRVLYLSIIYTVLLFMASNIVAAD	1	7-26;
M_spelaei_genome.CDS.10152		187				1	120-142;
M_spelaei_genome.CDS.7227	hypothetical protein	227	Y	1-28	KGQIKNTLVILLAILFALTLSGAIAGAD	1	9-28;
M_spelaei_genome.CDS.7221	Metallopeptidase	694	Y	1-24	NRKGVISLFTFGIVLVNALTVVAF	1	5-27;
M_spelaei_genome.CDS.1700		40				1	7-29;
M_spelaei_genome.CDS.10149	Transposase	358				1	51-73;
M_spelaei_genome.CDS.5772		48				1	10-32;
M_spelaei_genome.CDS.5778		77				1	35-57;
M_spelaei_genome.CDS.7263	Conserved protein	115	Y	1-29	DSVQVFYLRIAASFLVILSTLSTSVALTD	1	7-29;
M_spelaei_genome.CDS.1745		46				1	10-32;
M_spelaei_genome.CDS.7244	hypothetical protein	200	Y	1-29	ATKKKFRIAMLILAIFLMSFVLIPTGSAA	1	7-29;
M_spelaei_genome.CDS.7242	predicted protein	300	Y	1-27	RKKNLLLILMFFVLIIVSIFVHGIYRD	1	7-26;
M_spelaei_genome.CDS.1727		64				1	13-35;
M_spelaei_genome.CDS.10180	Conserved protein	66				1	35-52;
M_spelaei_genome.CDS.7361	predicted protein	147	Y	1-34	SGKKILIIFAGICLLLVSAVILNPSTQHTSLISK	1	7-24;
M_spelaei_genome.CDS.7347	predicted protein	168	Y	1-24	KKYIYFVLLILLFGLIVSGFAESQ	1	5-22;
M_spelaei_genome.CDS.7346	predicted protein	139	Y	1-26	SKFIPGMIVLITCLALVTLPTAVCAK	1	4-26;
M_spelaei_genome.CDS.1867	predicted protein	40				1	13-35;
M_spelaei_genome.CDS.1865		48				1	12-34;
M_spelaei_genome.CDS.7344	Conserved protein	134				1	12-29;
M_spelaei_genome.CDS.7342	Cell surface protein	867	Y	1-28	MHVKELSKVIFLVTLALYLVTAGSAAAN	1	11-33;
M_spelaei_genome.CDS.7335	hypothetical protein	159	Y	1-30	GINNKLGTTILFMAAILLVSIACIPAVSAS	1	7-29;
M_spelaei_genome.CDS.10186	S-layer domain	270	Y	1-26	RKFSLLTFLLLLSTFLCLGVGTAFGG	1	5-27;
M_spelaei_genome.CDS.10191	Conserved protein	66				1	35-52;
M_spelaei_genome.CDS.10190		125	Y	1-24	RKALVILIVMFGIFLAIGCTGQRE	1	5-22;
M_spelaei_genome.CDS.7319	Predicted transcriptional regulators	305				1	278-300;
M_spelaei_genome.CDS.7307	hypothetical protein	274	Y	1-23	KVYNLFLTGFLLITLFMPAFLAE	1	7-29;
M_spelaei_genome.CDS.7303		65				1	5-27;
M_spelaei_genome.CDS.5820	hypothetical protein	47				1	7-29;
M_spelaei_genome.CDS.10196	S-layer domain	332	Y	1-21	KKLSLVTLILLFSSAFICLGV	1	7-29;
M_spelaei_genome.CDS.10203	Cell surface protein	348	Y	1-26	NKNPSKIFILCLLLFLVTATMPALGS	1	7-26;
M_spelaei_genome.CDS.10202	Large-conductance mechanosensitive channel	85				1	10-32;
M_spelaei_genome.CDS.5829		41				1	9-28;
M_spelaei_genome.CDS.10208		55				1	21-43;
M_spelaei_genome.CDS.1916		69				1	15-37;
M_spelaei_genome.CDS.1907		48				1	21-43;
M_spelaei_genome.CDS.7377	cell surface protein	772	Y	1-27	KIKKSKSISFGVLLVIFLMTIGNAAAG	1	7-29;
M_spelaei_genome.CDS.7375	Cell surface protein	569	Y	1-31	KKSFSSMILLVILFLQVILAIIPSIGVVSAA	1	7-29;
M_spelaei_genome.CDS.7363	Phosphate ABC transporter, periplasmic phosphate-binding protein PstS (TC 3.A.1.7.1)	99	Y	1-26	TNKLKTYAILTLLIIGFVFLAGCAGK	1	7-26;
M_spelaei_genome.CDS.7419	conserved protein	498	Y	1-23	KNYILVIILGFLFISLTEIALAE	1	5-23;
M_spelaei_genome.CDS.1969		68				1	7-29;
M_spelaei_genome.CDS.1956		44				1	10-32;
M_spelaei_genome.CDS.7409	hypothetical protein	358	Y	1-21	KIKFLSLLLILAAIIVIVGCV	1	5-22;
M_spelaei_genome.CDS.7407	hypothetical protein	125	Y	1-32	GKKIIDKIKKTVCILMLVFFVSSVTVASVSAA	1	13-35;
M_spelaei_genome.CDS.7406	hypothetical protein	276	Y	1-28	AVKVLRLISRFVMVLIILSIISSEVFAS	1	7-29;
M_spelaei_genome.CDS.7402	Periplasmic component of the Tol biopolymer transport system-like protein precursor	467	Y	1-23	RIAYRYFSLFLAFVLLTLPAGAE	1	7-29;
M_spelaei_genome.CDS.7397	Demethylmenaquinone methyltransferase (EC 2.1.1.163)	216	Y	1-23	RVFTTILLKILGFFVLLQIAIRI	1	7-25;
M_spelaei_genome.CDS.10231		242	Y	1-39	NNETISIRKGGTKPLVHLLPMMALLVFGMIALVGVVSAD	1	15-37;
M_spelaei_genome.CDS.2036		51				1	31-50;
M_spelaei_genome.CDS.6252	ATP-dependent 26S proteasome regulatory subunit	304	Y	1-22	KLSQICILSLVLASAIFVAFAS	1	7-29;
M_spelaei_genome.CDS.410	hypothetical protein	68				1	13-35;
M_spelaei_genome.CDS.6249	hypothetical protein	269				1	7-29;
M_spelaei_genome.CDS.6230	Transcriptional regulator	237				1	200-222;
M_spelaei_genome.CDS.384		38				1	15-37;
M_spelaei_genome.CDS.6211		38				1	10-32;
M_spelaei_genome.CDS.6208		664	Y	1-23	RTSNKIIFLGLIFVFLTFTCSTL	1	7-26;
M_spelaei_genome.CDS.6207		170	Y	1-22	VNKKIILSILIIGCIATVAGAG	1	7-29;
M_spelaei_genome.CDS.10240	Conserved protein	220	Y	1-45	LPEEIERVKPVFTFIKNPENKGSLRLLFLLSVFLFVIISPGAAAS	1	23-45;
M_spelaei_genome.CDS.7433		85				1	5-27;
M_spelaei_genome.CDS.7428	hypothetical protein	139				1	85-102;
M_spelaei_genome.CDS.7426	Conserved protein	296	Y	1-26	IQKVDKVIRVKFFKLLSFLLLFAFAS	1	13-35;
M_spelaei_genome.CDS.5867		40				1	7-29;
M_spelaei_genome.CDS.5900		41				1	15-37;
M_spelaei_genome.CDS.2088		38	Y	1-21	LSLFSVFAACFAVLWYLVLRS	1	4-23;
M_spelaei_genome.CDS.7508	hypothetical protein	118	Y	1-28	SKYKGIRVTSLVVGVLFFVASIQTSFAA	1	7-29;
M_spelaei_genome.CDS.5879		46				1	13-35;
M_spelaei_genome.CDS.7542	Mannose-6-phosphate isomerase	117	Y	1-21	NLKNTLGILLAVCFLLSIAAV	1	7-24;
M_spelaei_genome.CDS.2100		38				1	13-35;
M_spelaei_genome.CDS.7560	Ferritin-like protein 2	165				1	21-43;
M_spelaei_genome.CDS.2146		52				1	4-26;
M_spelaei_genome.CDS.10286	Conserved protein	66				1	35-52;
M_spelaei_genome.CDS.10289	conserved protein	177				1	13-35;
M_spelaei_genome.CDS.2212		39				1	15-37;
M_spelaei_genome.CDS.2210		39				1	15-33;
M_spelaei_genome.CDS.7594	hypothetical protein	154	Y	1-32	REQRFNKIKKTVFILLAVFLVVSLTAASASAW	1	13-35;
M_spelaei_genome.CDS.2199		38				1	15-37;
M_spelaei_genome.CDS.7585	FOG: PKD repeat	426	Y	1-23	KTFSAIIFSIILFMLLSPGIAGA	1	7-25;
M_spelaei_genome.CDS.7583		268				1	13-35;
M_spelaei_genome.CDS.7582		174				1	20-39;
M_spelaei_genome.CDS.2186		53				1	7-29;
M_spelaei_genome.CDS.7579		382	Y	1-19	LFMTLIFVSSLMITTAGAA	1	2-24;
M_spelaei_genome.CDS.2182		40				1	13-35;
M_spelaei_genome.CDS.2181		39				1	13-35;
M_spelaei_genome.CDS.2179		50				1	6-28;
M_spelaei_genome.CDS.10295	Mobile element protein	128				1	55-73;
M_spelaei_genome.CDS.7663	CELL SURFACE PROTEIN	223	Y	1-24	KTNKVILTSVMLILLLLASTASAA	1	7-29;
M_spelaei_genome.CDS.2236		44				1	10-32;
M_spelaei_genome.CDS.7597	Oligopeptide ABC transporter, periplasmic oligopeptide-binding protein OppA (TC 3.A.1.5.1)	524	Y	1-34	EFNAQKTKISISAVAVILIVALLCAGCVDTGEAS	1	12-34;
M_spelaei_genome.CDS.5909		39				1	13-35;
M_spelaei_genome.CDS.2286		37				1	9-31;
M_spelaei_genome.CDS.2274		46				1	15-37;
M_spelaei_genome.CDS.7628	Preprotein translocase subunit SecE (TC 3.A.5.1.1)	71				1	43-65;
M_spelaei_genome.CDS.10318	Dentin sialophosphoprotein precursor	51				1	29-47;
M_spelaei_genome.CDS.7715	hypothetical protein	355	Y	1-26	TAKTKFGTGILLLTMLLVNVVFVPAA	1	7-29;
M_spelaei_genome.CDS.7714	Conserved protein	155				1	13-35;
M_spelaei_genome.CDS.7713	conserved protein	113				1	5-27;
M_spelaei_genome.CDS.7709	Conserved protein	337				1	125-147;
M_spelaei_genome.CDS.7693		520	Y	1-29	VKPGIVKPVLLLVLIGIIVTAFVQPIAGS	1	7-29;
M_spelaei_genome.CDS.7692	ABC1 family protein	551				1	526-548;
M_spelaei_genome.CDS.5917		70				1	45-67;
M_spelaei_genome.CDS.7739	Nitroreductase	188				1	119-141;
M_spelaei_genome.CDS.7732	Sodium-transporting ATPase subunit F	359				1	4-23;
M_spelaei_genome.CDS.2374		52				1	21-40;
M_spelaei_genome.CDS.2369		57				1	7-29;
M_spelaei_genome.CDS.6034	Phosphate ABC transporter, periplasmic phosphate-binding protein PstS (TC 3.A.1.7.1)	90	Y	1-36	ANKLKMYAILLLLIIGLVFLGIGCTGTKNNEGSSAE	1	7-24;
M_spelaei_genome.CDS.6029	Conserved protein	586				1	12-34;
M_spelaei_genome.CDS.6027	PQQ enzyme repeat domain protein	516	Y	1-21	KKSSIILIIIFSVVFLVCSGC	1	7-29;
M_spelaei_genome.CDS.6013	NADH dehydrogenase (EC 1.6.99.3)	139				1	21-43;
M_spelaei_genome.CDS.6007	Conserved protein	275	Y	1-53	KCVSTFRVVIPKKILIQSWKTGGFKTENRNKSIVFALLIVALLTMSTGFAVAK	1	34-53;
M_spelaei_genome.CDS.5998	FOG: PKD repeat	489				1	13-35;
M_spelaei_genome.CDS.5996	Conserved protein	276	Y	1-22	NRKMTIFGGFVLFFLFLLVLGS	1	7-26;
M_spelaei_genome.CDS.71		39	Y	1-21	LLLLLLLLLLLLFLFNTCYCL	1	7-29;
M_spelaei_genome.CDS.67		48				1	15-37;
M_spelaei_genome.CDS.61		51	Y	1-15	NLFHLFFIFFKAYKV	1	27-46;
M_spelaei_genome.CDS.58		50				1	15-37;
M_spelaei_genome.CDS.5920		37				1	5-27;
M_spelaei_genome.CDS.10336		30				1	7-29;
M_spelaei_genome.CDS.7776	Vitamin B12 ABC transporter, B12-binding component BtuF	633	Y	1-28	FKNKFWYVFLLLLITSQFLLGCVGSAAA	1	7-29;
M_spelaei_genome.CDS.7763	predicted protein	109	Y	1-26	KVKKILGILLALCFVLSVTAAAVSAA	1	7-29;
M_spelaei_genome.CDS.7814	UDP-glucose 6-dehydrogenase (EC 1.1.1.22)	579				1	70-87;
M_spelaei_genome.CDS.7812	Transposase	358				1	51-73;
M_spelaei_genome.CDS.2500		38				1	15-37;
M_spelaei_genome.CDS.2492		44				1	10-32;
M_spelaei_genome.CDS.7805	conserved protein	368	Y	1-27	IFNKSGTGIFVLAMLLGMALIPSAIAS	1	7-29;
M_spelaei_genome.CDS.7789		67				1	20-42;
M_spelaei_genome.CDS.7782	NADP-dependent malic enzyme (EC 1.1.1.40)	449				1	232-254;
M_spelaei_genome.CDS.7781	Cell surface protein	256	Y	1-35	EQIRHKKFHLVVLASVVLVILNMFSVLFSSAVLAA	1	12-34;
M_spelaei_genome.CDS.2458		45				1	7-25;
M_spelaei_genome.CDS.2456		46				1	27-44;
M_spelaei_genome.CDS.2455		51				1	15-37;
M_spelaei_genome.CDS.2534		65				1	46-64;
M_spelaei_genome.CDS.2576		45				1	7-29;
M_spelaei_genome.CDS.2562		39				1	4-21;
M_spelaei_genome.CDS.2619	Endoglucanase (EC 3.2.1.4)	44				1	20-42;
M_spelaei_genome.CDS.7926	Conserved protein	414				1	12-34;
M_spelaei_genome.CDS.7924		261				1	12-34;
M_spelaei_genome.CDS.7918	predicted protein	481	Y	1-28	CPSIKNSLILALLLLFLSVASVSNVSAA	1	7-29;
M_spelaei_genome.CDS.7917	hypothetical protein	417	Y	1-31	EIEKLKIHLIFFSLIILQLSIFSGFNVASAA	1	9-31;
M_spelaei_genome.CDS.2647		39	Y	1-21	KNILKLTLAILLFLKHINFPY	1	10-32;
M_spelaei_genome.CDS.2629		48				1	7-24;
M_spelaei_genome.CDS.2695		44				1	20-42;
M_spelaei_genome.CDS.2694		71				1	31-53;
M_spelaei_genome.CDS.2690		58				1	20-42;
M_spelaei_genome.CDS.7950	Conserved protein	163				1	24-58;
M_spelaei_genome.CDS.7947		44				1	21-40;
M_spelaei_genome.CDS.2674		57				1	21-43;
M_spelaei_genome.CDS.7939	Dinucleotide-utilizing enzymes involved in molybdopterin and thiamine biosynthesis family 2	286				1	250-272;
M_spelaei_genome.CDS.7979	cell surface protein	1126	Y	1-29	ASRERLHSIPLTALVLFFLILGSSGASAG	1	7-29;
M_spelaei_genome.CDS.7963	Conserved protein	158				1	13-35;
M_spelaei_genome.CDS.7997	hypothetical protein	687				1	12-34;
M_spelaei_genome.CDS.6081		110	Y	1-32	GKQISERIRKTLNILLLVLFATSLASTSVSAS	1	13-35;
M_spelaei_genome.CDS.6078		34				1	7-29;
M_spelaei_genome.CDS.6077		34				1	7-29;
M_spelaei_genome.CDS.6076	hypothetical protein	110	Y	1-32	GKQISERIRKTLSIFLLVLFVASLTASSVSAA	1	13-35;
M_spelaei_genome.CDS.164		40	Y	1-34	SRLRKKLVFIMQGKNNLQCVVFFFFFFVSSSFKK	1	7-29;
M_spelaei_genome.CDS.140		38				1	7-29;
M_spelaei_genome.CDS.6040		175	Y	1-28	KLKTTGVIISLLMILITLTGLVAASAAE	1	7-29;
M_spelaei_genome.CDS.8110		100	Y	1-27	GILKKTMSVLVLVFFVASLTVGSASAG	1	7-29;
M_spelaei_genome.CDS.8108	hypothetical protein	156	Y	1-29	NKGNLMYFGALVFLFLAVFLIFSEKTKEN	1	5-24;
M_spelaei_genome.CDS.8101		307	Y	1-18	RSKFLVLLLAISLVGNAY	1	5-24;
M_spelaei_genome.CDS.2879		52				1	21-43;
M_spelaei_genome.CDS.2783		49				1	5-27;
M_spelaei_genome.CDS.8023	Cell surface protein	1271	Y	1-25	KKIFLIFCIAALMCTTSLVAPVLAA	1	5-27;
M_spelaei_genome.CDS.2836		51				1	21-43;
M_spelaei_genome.CDS.8062	hypothetical protein	319	Y	1-25	LKRYLVHIFLVIFLSLTTIPCVLCA	1	5-27;
M_spelaei_genome.CDS.8057	Cell surface protein	752	Y	1-40	SQRPEILKRVKFSLLKKIKPFLVVFMILILCLSSSPSFAA	1	21-40;
M_spelaei_genome.CDS.2859	hypothetical protein	45				1	7-29;
M_spelaei_genome.CDS.8082	Molybdopterin biosynthesis protein MoeB	247				1	29-51;
M_spelaei_genome.CDS.2920		66				1	43-65;
M_spelaei_genome.CDS.2917		65				1	42-64;
M_spelaei_genome.CDS.2911		58				1	21-40;
M_spelaei_genome.CDS.8119	Methanophenazine hydrogenase small subunit precursor (EC 1.12.98.3)	389	Y	1-23	DRRTFIKAVGVLGASLFLQTYKN	1	333-355;
M_spelaei_genome.CDS.8154		54				1	21-43;
M_spelaei_genome.CDS.2936		115				1	5-27;
M_spelaei_genome.CDS.10408		34	Y	1-21	YLKIIVTILGIVSGAPLCAAR	1	5-24;
M_spelaei_genome.CDS.2977		39				1	21-38;
M_spelaei_genome.CDS.8176	Conserved protein	142	Y	1-31	KNNGKFMWKIAIPVFTILMMLTLLSTAASAS	1	12-34;
M_spelaei_genome.CDS.8171	L-sorbosone dehydrogenase	399				1	21-43;
M_spelaei_genome.CDS.2966		49				1	7-29;
M_spelaei_genome.CDS.8160	predicted protein	293	Y	1-28	RKGHEACALTLCLLCLFFSLLAGSASAV	1	7-29;
M_spelaei_genome.CDS.3018		42				1	13-35;
M_spelaei_genome.CDS.8204		189	Y	1-24	NKIIKIILGIFVLLFIVALFSGGD	1	7-24;
M_spelaei_genome.CDS.5969	Cell surface protein	498	Y	1-37	NLIKAFRNKSWIKLSGLVSGFALIILFAWIILPASAA	1	12-34;
M_spelaei_genome.CDS.5968	Conserved protein	510	Y	1-22	KINKSYIWLIMASSLILTASAA	1	7-29;
M_spelaei_genome.CDS.33		45	Y	1-25	LSFLFKFTILYIFALLHVLLPKLAE	1	2-21;
M_spelaei_genome.CDS.5957	tRNA synthetase domain	135	Y	1-22	EKEEKVMVLLLFMTLTSLVTAY	1	7-26;
M_spelaei_genome.CDS.5955	FKBP-type peptidyl-prolyl cis-trans isomerase SlyD (EC 5.2.1.8)	189	Y	1-29	KARKGAVFFIAVLLLVSIIFVSGCTDKGS	1	7-26;
M_spelaei_genome.CDS.8186		43				1	4-23;
M_spelaei_genome.CDS.2988	ABC-type multidrug transport system, permease component	38				1	10-32;
M_spelaei_genome.CDS.2982		59	Y	1-54	LKPCRKTQGAEIFFGPIFRFSEHSIWLLLLLLLLLLLLLLLLLLFPFSLLVEPN	1	26-48;
M_spelaei_genome.CDS.8278	hypothetical protein (multi-domain)	517	Y	1-25	SGVRWRVSLLFALITLSIFFSLLAN	1	7-25;
M_spelaei_genome.CDS.3106		37				1	4-26;
M_spelaei_genome.CDS.8269	hypothetical protein (multi-domain)	288	Y	1-32	KIGANDKFWKYAKITTVLLTIFVIILSGCIGE	1	15-32;
M_spelaei_genome.CDS.8242	Conserved protein	558	Y	1-28	IRKKIGIRVMLLAVILVAVALVPTVSAQ	1	7-29;
M_spelaei_genome.CDS.8241	5'-nucleotidase (EC 3.1.3.5)	571	Y	1-34	LKNRNSAINKVSRYFALLFLVMFVSIALLSSLGA	1	12-34;
M_spelaei_genome.CDS.3090	Oligopeptide transport system permease protein OppC (TC 3.A.1.5.1)	46				1	5-27;
M_spelaei_genome.CDS.3091		47				1	15-37;
M_spelaei_genome.CDS.8250	Conserved protein	142	Y	1-31	KNNKKSVWKITVSIFTVLMILALLSEGASAK	1	7-29;
M_spelaei_genome.CDS.3172		37				1	7-29;
M_spelaei_genome.CDS.8317		348				1	31-49;
M_spelaei_genome.CDS.8305	Oligopeptide ABC transporter, periplasmic oligopeptide-binding protein OppA (TC 3.A.1.5.1)	527	Y	1-21	RFKKIAAFVLLAVMFITLMAG	1	7-24;
M_spelaei_genome.CDS.3154		66				1	21-40;
M_spelaei_genome.CDS.3153		39	Y	1-18	WIVFTTLIYIFHLFILSF	1	2-19;
M_spelaei_genome.CDS.8286	Cell surface protein	800	Y	1-29	CREEFEINKIKLLLLTFLILTLSSCVGAA	1	13-35;
M_spelaei_genome.CDS.3222		47				1	12-34;
M_spelaei_genome.CDS.8353	Phospholipid-binding protein	194	Y	1-31	NRKTDAVVLIFLFAAMVLISGCVQNKKAEAP	1	7-24;
M_spelaei_genome.CDS.8351	predicted protein	285	Y	1-18	RFIVLAVATLILLGIVGF	1	4-26;
M_spelaei_genome.CDS.8349	predicted protein	393	Y	1-25	GRKPVMLFIFFSIIILLLSETVLAN	1	7-29;
M_spelaei_genome.CDS.8417		170				1	103-125;
M_spelaei_genome.CDS.8414	Cell surface protein	871	Y	1-29	KTNKKLHPPALALAVILFLTLVTSTASAD	1	7-29;
M_spelaei_genome.CDS.8412	Protease IV (EC 3.4.21.-)	417				1	116-138;
M_spelaei_genome.CDS.6331	Outer membrane protein	249	Y	1-32	PQENKNDKLYYVIIALSVVLVLMSATTYAISQ	1	10-32;
M_spelaei_genome.CDS.6323	ABC transporter, solute-binding protein	370	Y	1-21	NRKVYIILLIFPLLPVVMLCG	1	5-27;
M_spelaei_genome.CDS.6321	Oligopeptide ABC transporter, periplasmic oligopeptide-binding protein OppA (TC 3.A.1.5.1)	546	Y	1-19	KCKNSPLIILLIIMLTCAV	1	7-25;
M_spelaei_genome.CDS.6314	hypothetical protein	134	Y	1-32	KKQAFDGIKKLMCMFTLVFFVISLTAASVSAG	1	12-34;
M_spelaei_genome.CDS.6313	hypothetical protein	227				1	21-43;
M_spelaei_genome.CDS.6296	N5-methyltetrahydromethanopterin:coenzyme M methyltransferase subunit B (EC 2.1.1.86)	108				1	81-103;
M_spelaei_genome.CDS.6295	N5-methyltetrahydromethanopterin:coenzyme M methyltransferase subunit A (EC 2.1.1.86)	240				1	219-238;
M_spelaei_genome.CDS.6294	N5-methyltetrahydromethanopterin:coenzyme M methyltransferase subunit F (EC 2.1.1.86)	71				1	48-70;
M_spelaei_genome.CDS.6293	N5-methyltetrahydromethanopterin:coenzyme M methyltransferase subunit G (EC 2.1.1.86)	72				1	48-70;
M_spelaei_genome.CDS.465		44				1	4-26;
M_spelaei_genome.CDS.460		57				1	13-35;
M_spelaei_genome.CDS.6285		342	Y	1-32	LKQQFNEVKKLLAVSLAVFFVATLTITTASAA	1	12-34;
M_spelaei_genome.CDS.3352	Endoglucanase (EC 3.2.1.4)	46				1	6-28;
M_spelaei_genome.CDS.3351		54				1	13-47;
M_spelaei_genome.CDS.8400		67				1	43-65;
M_spelaei_genome.CDS.3265		38				1	4-23;
M_spelaei_genome.CDS.3248		42				1	19-41;
M_spelaei_genome.CDS.8385		168	Y	1-19	NLKSIIVIAFIISAVLLAG	1	5-22;
M_spelaei_genome.CDS.8380	hypothetical protein	518	Y	1-21	KLLPILLMVLLPLMSFPAGAD	1	490-512;
M_spelaei_genome.CDS.8376	hypothetical protein	139	Y	1-26	KIKRKLRSGILLIMLLLVNAGTVMAA	1	7-29;
M_spelaei_genome.CDS.3229		61				1	10-32;
M_spelaei_genome.CDS.8366	FOG: PKD repeat	373	Y	1-20	KFLLIFLILIFVLTSTASAT	1	3-25;
M_spelaei_genome.CDS.8433	Corrinoid methyltransferase protein	182	Y	1-27	YGKNFNLLVLLILGIIVSQLVFPVSGE	1	5-27;
M_spelaei_genome.CDS.8432	Cell surface protein	633	Y	1-25	KEKRIFILTAVFVLLILISNSASAA	1	7-29;
M_spelaei_genome.CDS.8431	CobN-like chelatase BtuS for metalloporphyrine salvage	187	Y	1-24	HKTTYFLFLSTLLFLVFSPGVLAE	1	7-24;
M_spelaei_genome.CDS.8440	ABC transporter, solute-binding protein	450	Y	1-20	NRKLKVLFIAMMLVAAVFLS	1	7-29;
M_spelaei_genome.CDS.3383		38				1	7-29;
M_spelaei_genome.CDS.8483	predicted protein	340	Y	1-29	KTSIKILDRTVFAAMLLLSIVFVPAASAQ	1	12-29;
M_spelaei_genome.CDS.8482	hypothetical protein	149	Y	1-31	AKQMKKIVLISCFTIVGLLFFTLFFPSLHEK	1	7-29;
M_spelaei_genome.CDS.3416		95				1	35-57;
M_spelaei_genome.CDS.8501		149	Y	1-29	GDSMIKNRTVAIFVAICLILGTVPFALGA	1	10-32;
M_spelaei_genome.CDS.3409		62				1	10-32;
M_spelaei_genome.CDS.8480	Cell surface protein	136				1	115-132;
M_spelaei_genome.CDS.8476	Surface layer protein B	470	Y	1-28	NGGIGISRLITLLLVFLILILSSGIGAA	1	7-29;
M_spelaei_genome.CDS.3490		38	Y	1-29	AYMLIFYFFRVSLTFLPFLLQVFNSSLTL	1	7-24;
M_spelaei_genome.CDS.3474		46				1	2-24;
M_spelaei_genome.CDS.6384	Conserved protein	153				1	20-42;
M_spelaei_genome.CDS.6383	Conserved protein	161				1	16-38;
M_spelaei_genome.CDS.571		42				1	18-40;
M_spelaei_genome.CDS.6372		185	Y	1-27	KHGKRLLMGMLLLTIFLVNLAAPASAY	1	7-29;
M_spelaei_genome.CDS.6371	Conserved protein	217	Y	1-24	NKNIKYMIVFFGAVSLIILSSLAL	1	7-29;
M_spelaei_genome.CDS.545	hypothetical protein	43				1	15-37;
M_spelaei_genome.CDS.6358	Cell surface protein	1666	Y	1-35	KGKNCVRRFRGQTLNKVLGITVLTFLMLVSIAGAS	1	20-42;
M_spelaei_genome.CDS.6345	hypothetical protein	250				1	35-57;
M_spelaei_genome.CDS.6344	hypothetical protein	167	Y	1-26	NKQYISYFIAILIALLIIAPSIAGAA	1	5-27;
M_spelaei_genome.CDS.6343		162	Y	1-21	TNDAILVLSLIVGAIPLVFGQ	1	5-24;
M_spelaei_genome.CDS.3459		42				1	12-34;
M_spelaei_genome.CDS.3446		50				1	32-49;
M_spelaei_genome.CDS.8514	iron(III) ABC transporter, solute-binding protein	480	Y	1-22	KIEFLVGMVIGLILLTLPAFAS	1	5-22;
M_spelaei_genome.CDS.8513		216	Y	1-32	KKSLWTELKREVLFGICFAVLLVFAAVPCQAQ	1	13-35;
M_spelaei_genome.CDS.8571		62				1	36-53;
M_spelaei_genome.CDS.8570	hypothetical protein	162				1	64-86;
M_spelaei_genome.CDS.8586	Uncharacterized conserved protein	91				1	33-55;
M_spelaei_genome.CDS.8585	hypothetical protein	242	Y	1-34	SAINFMSYMNKKYLQLVMLSSLGLLMIANIAAAG	1	15-37;
M_spelaei_genome.CDS.3553		52				1	7-29;
M_spelaei_genome.CDS.8592	hypothetical protein	292				1	20-42;
M_spelaei_genome.CDS.3616		43				1	20-42;
M_spelaei_genome.CDS.8632	hypothetical protein	727	Y	1-43	NMKRNIKEEFKIKFQQADIFKITSIFLTILFLGLVSAPVTHAE	1	20-42;
M_spelaei_genome.CDS.8625		63				1	20-42;
M_spelaei_genome.CDS.8623	Conserved protein	1018	Y	1-25	KQKLIQFSAIFVIFLLSGIGYAFAE	1	5-25;
M_spelaei_genome.CDS.8621	Conserved protein	274	Y	1-29	TIKDKHLRILLCLVILVLGMFLVPAASAS	1	7-29;
M_spelaei_genome.CDS.8613	Conserved protein	184	Y	1-15	DFFGQAFFLRKVAAN	1	39-61;
M_spelaei_genome.CDS.8612	Conserved protein	250				1	20-39;
M_spelaei_genome.CDS.3577	Conserved protein	165				1	15-37;
M_spelaei_genome.CDS.8610	Conserved protein	433				1	48-70;
M_spelaei_genome.CDS.3575		39				1	21-38;
M_spelaei_genome.CDS.8606	Iron(III) dicitrate-binding protein	402	Y	1-29	KLNYNNKLYKIIFIGVLIAALVVASGCAD	1	12-29;
M_spelaei_genome.CDS.8605	Iron(III) dicitrate-binding protein	403	Y	1-29	KFDCGNNLYKIIFIGVLIAALVVASGCAD	1	7-29;
M_spelaei_genome.CDS.3569		43				1	10-32;
M_spelaei_genome.CDS.8601	Dentin sialophosphoprotein precursor	412				1	386-408;
M_spelaei_genome.CDS.3665		56				1	21-43;
M_spelaei_genome.CDS.8660		127	Y	1-26	RKTILKTVCIFTLVFFVLSMTGAAAS	1	5-27;
M_spelaei_genome.CDS.8655	Ancient conserved domain protein 4	374				1	7-29;
M_spelaei_genome.CDS.8647	Inorganic pyrophosphatase (EC 3.6.1.1)	163				1	125-144;
M_spelaei_genome.CDS.3656		44				1	20-38;
M_spelaei_genome.CDS.3655		59				1	20-42;
M_spelaei_genome.CDS.443		38				1	13-35;
M_spelaei_genome.CDS.6271	predicted protein	332				1	7-29;
M_spelaei_genome.CDS.438		37				1	7-26;
M_spelaei_genome.CDS.6265	predicted protein	191				1	7-24;
M_spelaei_genome.CDS.3702		43	Y	1-18	FYFILTVITNFCRIALFQ	0
M_spelaei_genome.CDS.3767		56	Y	1-17	TFQAFYHLLLFALSSIQ	0
M_spelaei_genome.CDS.8780	Cell surface protein	1068	Y	1-27	KPKMRQLILMSILMLAILQCIPLALSE	0
M_spelaei_genome.CDS.3840		47	Y	1-18	EFGKIASLTLLFSTNFSS	0
M_spelaei_genome.CDS.3839		49	Y	1-21	TCLSFNSLLISLCYFPTSLTI	0
M_spelaei_genome.CDS.3850		40	Y	1-30	FSSTFLKNFQSKRFKRLAFLVAWFQACLRS	0
M_spelaei_genome.CDS.8797	Surface layer protein B	452	Y	1-28	WGIKINRFVNLAVAFLIFTLSSSNGTAI	0
M_spelaei_genome.CDS.8812		61	Y	1-26	WVNKLTVFLAVAVFLMIEVYNPASAR	0
M_spelaei_genome.CDS.3879		43	Y	1-17	QVFFLDFIFSLSLVNYL	0
M_spelaei_genome.CDS.8835	Copper binding protein, plastocyanin/azurin family	134	Y	1-19	RKELAVFIVLLGIFLATGC	0
M_spelaei_genome.CDS.8923		240	Y	1-24	KVISFLMKGRFAHFCLPFTNVYRL	0
M_spelaei_genome.CDS.4055		74	Y	1-18	YKVDTFLLFSLFECVFSR	0
M_spelaei_genome.CDS.8942		111	Y	1-25	KNLKTKMVFAIMLMLVAFAPMVSAQ	0
M_spelaei_genome.CDS.8948	Superoxide dismutase [Cu-Zn] (EC 1.15.1.1)	178	Y	1-23	KAGLVLLMVISAVLIFATTGSAQ	0
M_spelaei_genome.CDS.6408	Conserved protein	363	Y	1-19	KSLTALFYFCLLIYLAEFI	0
M_spelaei_genome.CDS.8982	dTDP-D-glucose 4,6-dehydratase	802	Y	1-28	KHRVKPIVTNLILLIVLASLLTEGCLGQ	0
M_spelaei_genome.CDS.9022	Cell surface glycoprotein	328	Y	1-24	NLKSVAILLNLLLLIVPASASYAG	0
M_spelaei_genome.CDS.9050	Cell surface protein	608	Y	1-22	TNRKLILILLTLILSSGVCLAD	0
M_spelaei_genome.CDS.6437		174	Y	1-28	FKKKFRIGTLILVVLLISVASVPAANAE	0
M_spelaei_genome.CDS.4296		41	Y	1-26	VYPLPLIAAVVYALSVSVLLQKTVAD	0
M_spelaei_genome.CDS.9104	Copper binding protein, plastocyanin/azurin family	224	Y	1-22	ETKKIILILIALSVIISGCLSS	0
M_spelaei_genome.CDS.9103	Copper binding protein, plastocyanin/azurin family	176	Y	1-22	KTKIIVLLLIFGAVLLSGCTGN	0
M_spelaei_genome.CDS.9226	Probable flavoprotein	155	Y	1-18	KAIVVYLSTSGNTKAMAE	0
M_spelaei_genome.CDS.9153	Cobyric acid synthase (EC 6.3.5.10)	485	Y	1-18	EKKSVLILGTASHVGKSS	0
M_spelaei_genome.CDS.9152	Permease of the drug/metabolite transporter (DMT) superfamily	43	Y	1-13	IKLLKMIKLLKMI	0
M_spelaei_genome.CDS.6553	Iron(III) ABC transporter, solute-binding protein	379	Y	1-21	NNRTIVILFVSMLSVLFLSGC	0
M_spelaei_genome.CDS.6530	Conserved protein	265	Y	1-15	KHCLLNLILFSGRRK	0
M_spelaei_genome.CDS.740		51	Y	1-22	RGTYLAGILILPAFIPLEVKSI	0
M_spelaei_genome.CDS.9236	Indolepyruvate oxidoreductase subunit IorB (EC 1.2.7.8)	199	Y	1-25	KYDILIAGVGGQGVVLASRLLALAA	0
M_spelaei_genome.CDS.9283	Phytoene dehydrogenase and related proteins	484	Y	1-23	KRYDVIVVGAGISGLLAALTLSK	0
M_spelaei_genome.CDS.9279	Cell surface protein	157	Y	1-21	LKKIAILMSIFLISIQTASAA	0
M_spelaei_genome.CDS.6568	predicted protein	583	Y	1-20	LKSILIMMLLLLSASVTFGS	0
M_spelaei_genome.CDS.6566	Phycocyanin alpha phycocyanobilin lyase	493	Y	1-29	HMKKRSQFCSSRYAKLLLLLVLLSSICAG	0
M_spelaei_genome.CDS.9322	Conserved protein	382	Y	1-20	KTALFLLIFYLISVFPASAS	0
M_spelaei_genome.CDS.4595	Formylmethanofuran dehydrogenase (molybdenum) operon gene F (polyferredoxin) (EC 1.2.99.5)	41	Y	1-18	ERCIHCGWCVAVCPVNAI	0
M_spelaei_genome.CDS.4584		47	Y	1-32	KAVPKILLIKFKKVLWISVHFLSFLLNFSHRD	0
M_spelaei_genome.CDS.4657		46	Y	1-26	PGGRKILVLRVLKAFLFLPPKKIRSK	0
M_spelaei_genome.CDS.4618		41	Y	1-20	IIIFQATFVITLLLKFRNPY	0
M_spelaei_genome.CDS.4636		41	Y	1-17	FIIFIIIVTRLNNATTQ	0
M_spelaei_genome.CDS.9390	Conserved protein	170	Y	1-20	YIRKLVILILISLALLASGC	0
M_spelaei_genome.CDS.9404	hypothetical protein	497	Y	1-27	KSKIIICLVLLSITIAGLGCSSQSEGS	0
M_spelaei_genome.CDS.6612	FOG: PKD repeat	669	Y	1-25	LKRELGIFFLVSCLILANVPTALCR	0
M_spelaei_genome.CDS.6611	FOG: PKD repeat	495	Y	1-28	ISMLKQEVGILFLVGCLILASVPTALCR	0
M_spelaei_genome.CDS.855		60	Y	1-10	FFWLPSLFVI	0
M_spelaei_genome.CDS.4728		39	Y	1-28	IFIKFIKLFVTIQVAFLGLHNFSSFRGK	0
M_spelaei_genome.CDS.9438	Phosphoglycerate kinase (EC 2.7.2.3)	344	Y	1-20	RAFDKIILFGMMLTPLVLSE	0
M_spelaei_genome.CDS.9472		105	Y	1-22	RGHTPLLAAGCASATLIFLSGE	0
M_spelaei_genome.CDS.9519	hypothetical protein	106	Y	1-20	KKMSFLVIGLLLMSIVAMSG	0
M_spelaei_genome.CDS.9554	Transposase	95	Y	1-19	LAAECRIMVLCLMIYSIAE	0
M_spelaei_genome.CDS.4899		39	Y	1-19	SIFIFGISGVLSGKFLLSE	0
M_spelaei_genome.CDS.9587	hypothetical protein	402	Y	1-46	DKEDSNNSIWKRVKSMWNSLPELLKLLGTILSIAIALKALFPAAAV	0
M_spelaei_genome.CDS.9584	cell surface protein	769	Y	1-28	KFYNFKTYVKYGLFLILITGLVGSAHAD	0
M_spelaei_genome.CDS.9599	Putative arylsulfatase regulatory protein	380	Y	1-17	PFHVMLIPTLGCPANCS	0
M_spelaei_genome.CDS.9638	hypothetical protein	172	Y	1-23	KFGKIILFSLAVTILISSTAIAE	0
M_spelaei_genome.CDS.6719	hypothetical protein	437	Y	1-28	DKTNSLKVMPRLLGMLLCLALIQAACAQ	0
M_spelaei_genome.CDS.5046		41	Y	1-30	LVKFYRNIEDYLMRLKKSVLFGFLINVFRQ	0
M_spelaei_genome.CDS.9650		46	Y	1-23	KKMITLSLISLLLLAMISCAEGA	0
M_spelaei_genome.CDS.5048		52	Y	1-19	LFPLLFLRISSFFFNTYFS	0
M_spelaei_genome.CDS.9670	Thioredoxin	173	Y	1-19	KKSVILLILLVLVLFTAGC	0
M_spelaei_genome.CDS.5065		39	Y	1-17	ELLFYLITIVGISKNAD	0
M_spelaei_genome.CDS.5109		49	Y	1-15	TILFINFIFRLLTSD	0
M_spelaei_genome.CDS.5130		51	Y	1-20	HSLFIAFDFDLCILTKVYAN	0
M_spelaei_genome.CDS.6965	Cell surface protein	375	Y	1-32	RKINRQNFRTFKLTALAITLAVLCTCSTSSAS	0
M_spelaei_genome.CDS.6185	Queuosine Biosynthesis QueC ATPase	231	Y	1-16	KAITLLSSGLDSVAAL	0
M_spelaei_genome.CDS.296		43	Y	1-10	IFHFSLLSFN	0
M_spelaei_genome.CDS.6148	Conserved protein	247	Y	1-24	GLKISYILLCVLLVNILGNCVSGS	0
M_spelaei_genome.CDS.5165		49	Y	1-15	TILFINFIFRLLTSD	0
M_spelaei_genome.CDS.1080		48	Y	1-19	SHLYLLLVFGWFYENSIMY	0
M_spelaei_genome.CDS.1053		64	Y	1-28	FHKNKYYYSRKKLSVLRGLLSRVLVYRS	0
M_spelaei_genome.CDS.9774	Oligoendopeptidase F (EC 3.4.24.-)	669	Y	1-22	KSKSVKGLIASGMFRGPLALGA	0
M_spelaei_genome.CDS.1134		40	Y	1-10	TFPLELTLTI	0
M_spelaei_genome.CDS.6795	Conserved protein	174	Y	1-21	FSLIIIGLFSAIFLLSLYESG	0
M_spelaei_genome.CDS.9845	Molybdenum ABC transporter, periplasmic molybdenum-binding protein ModA (TC 3.A.1.8.1)	285	Y	1-19	RKELIVLLVILGVFLAIGC	0
M_spelaei_genome.CDS.6872		160	Y	1-23	KTWKLFVLCIVVSMMAVSVVSAK	0
M_spelaei_genome.CDS.1218		37	Y	1-21	SLLFMYILPFLALRPLTIQTF	0
M_spelaei_genome.CDS.6861	Oligopeptide ABC transporter, periplasmic oligopeptide-binding protein OppA (TC 3.A.1.5.1)	524	Y	1-34	DRNFKLILLTCMLLAVIGASACISGENDETAKGD	0
M_spelaei_genome.CDS.9866	Conserved protein	322	Y	1-25	LKRQIGTLFLATCLILTTVPAALGA	0
M_spelaei_genome.CDS.5379		64	Y	1-16	IFLLFLFFTLRFPFRF	0
M_spelaei_genome.CDS.6843	hypothetical protein	194	Y	1-23	SKHTIFLILILIIVSGAGCVTPE	0
M_spelaei_genome.CDS.5421	hypothetical protein	107	Y	1-18	VLIIFVLISLMPFPARAD	0
M_spelaei_genome.CDS.6911	Iron-sulfur flavoprotein	265	Y	1-22	KRPTFFLCCLSIFHCPLSVFSR	0
M_spelaei_genome.CDS.6896	Uridine monophosphate kinase (EC 2.7.4.22)	233	Y	1-13	LIVLSLGGSILAK	0
M_spelaei_genome.CDS.5507		39	Y	1-22	AELFSVIVLEIIISSSGFSSSH	0
M_spelaei_genome.CDS.5505		38	Y	1-19	IKTHLLFSLFSATSVLFTL	0
M_spelaei_genome.CDS.1406		52	Y	1-22	ALLSSLTLNLHLFSLTRNISQE	0
M_spelaei_genome.CDS.5513		39	Y	1-28	HPLSFRKNLVTIQVAFLGLHNFSSFRGK	0
M_spelaei_genome.CDS.5517	hypothetical protein	228	Y	1-16	DTALALLSLVESSDAH	0
M_spelaei_genome.CDS.5524		44	Y	1-32	IFLGFYRGYKPNKSLLFSLSYWIALIGPQEGL	0
M_spelaei_genome.CDS.7090	hypothetical protein	590	Y	1-22	SPKKHIQALFLIAIIGSGCIMH	0
M_spelaei_genome.CDS.10009	predicted protein	388	Y	1-24	NPKYLKIVTLLLLILCTASMAGAE	0
M_spelaei_genome.CDS.5578		53	Y	1-18	GQKSLLICLIVIVKLENQ	0
M_spelaei_genome.CDS.5560		83	Y	1-10	KACKRKKRKI	0
M_spelaei_genome.CDS.7020	Twin-arginine translocation protein TatA	138	Y	1-24	IGTQELIVILIVALFLFGPKKLPE	0
M_spelaei_genome.CDS.7019	Twin-arginine translocation protein TatA	101	Y	1-27	IGTQELIMIFAVVILLFGATKLPELAR	0
M_spelaei_genome.CDS.7052	hypothetical protein	565	Y	1-21	KSWVILTVFLLCFMAMPSSAT	0
M_spelaei_genome.CDS.10068		84	Y	1-25	KELNLFPILLLCFLLLLAPNLTKAI	0
M_spelaei_genome.CDS.1631		66	Y	1-17	QLIAFLVFHFFFSCFLA	0
M_spelaei_genome.CDS.6111	hypothetical protein	218	Y	1-21	KLKLFSMLFVAMLAIPLASAT	0
M_spelaei_genome.CDS.216		38	Y	1-10	KKELLGTFFL	0
M_spelaei_genome.CDS.5661		50	Y	1-22	SIWPFSSKKAFRLFHFFLAQAE	0
M_spelaei_genome.CDS.1557		46	Y	1-17	LKKFIFLLKLCRLSSLQ	0
M_spelaei_genome.CDS.10107		110	Y	1-23	KKISIACLIVLCSIYSTGLAQAQ	0
M_spelaei_genome.CDS.7201	Carbamoyl-phosphate synthase large chain (EC 6.3.5.5)	1070	Y	1-23	PKREDIKKVLLIGSGPITIGQAA	0
M_spelaei_genome.CDS.1761		64	Y	1-12	KNKKKNKKKNKT	0
M_spelaei_genome.CDS.5752	predicted protein	37	Y	1-20	KSRRYFHGILMLILLSAGRH	0
M_spelaei_genome.CDS.10139		323	Y	1-24	RKEVLLTVSVLVCLIGSISVAQAG	0
M_spelaei_genome.CDS.10157	Cell surface protein	175	Y	1-21	VNAAPVKPVASFSASPTSGNA	0
M_spelaei_genome.CDS.7232	Probable signal peptide protein	269	Y	1-25	INNIKRHVQYLCIILLLLTCCVHAA	0
M_spelaei_genome.CDS.10195	Mobile element protein	419	Y	1-16	SYLSSAFIMLVTTRSL	0
M_spelaei_genome.CDS.1869		44	Y	1-19	RMQEILKIFFLTLYVVTTE	0
M_spelaei_genome.CDS.7337	Conserved protein	249	Y	1-28	KKMVALISALVVLMVAFSGCVGDNKSAV	0
M_spelaei_genome.CDS.1889		41	Y	1-16	FFFFLIQLIICTAYTK	0
M_spelaei_genome.CDS.10219	conserved protein	149	Y	1-18	NLLLFGGILITSEIDFSQ	0
M_spelaei_genome.CDS.10211	Threonine dehydrogenase and related Zn-dependent dehydrogenases	206	Y	1-14	LLLSSLRLQSAEAT	0
M_spelaei_genome.CDS.10234	Transposase	345	Y	1-22	KRTRFLGHLGLIAGVFRELEVD	0
M_spelaei_genome.CDS.7403	Carbonic anhydrase (EC 4.2.1.1)	249	Y	1-21	RFNKQIITILILSLSLALLGS	0
M_spelaei_genome.CDS.2030		53	Y	1-15	LTAIIFFLLSSSQNQ	0
M_spelaei_genome.CDS.397		54	Y	1-20	LLNFLLLPNFLLFPQSSFVF	0
M_spelaei_genome.CDS.5868		55	Y	1-21	KRIPFFFLLIFKFLFHILLFE	0
M_spelaei_genome.CDS.10258	predicted protein	148	Y	1-18	GKSGGLLLLSPLGTVLES	0
M_spelaei_genome.CDS.7574		147	Y	1-20	NIFKLLMAILMVVSATIIAQ	0
M_spelaei_genome.CDS.2177		42	Y	1-21	FPHFIMYSSYVFIVVRLACTE	0
M_spelaei_genome.CDS.2216		42	Y	1-20	RKNCRLQTAGLMLFVESRFD	0
M_spelaei_genome.CDS.7651	CoB--CoM heterodisulfide reductase subunit B (EC 1.8.98.1)	300	Y	1-17	EKLSLFLGCIVPNRYPG	0
M_spelaei_genome.CDS.7646	Thioredoxin	210	Y	1-34	KKLIILLIMLAAVIFAAGCTDESQKNNSTDAQAV	0
M_spelaei_genome.CDS.7711	Homoserine dehydrogenase (EC 1.1.1.3)	331	Y	1-19	KTVCCSILGFGAIGQGVAE	0
M_spelaei_genome.CDS.7708	Conserved protein	334	Y	1-30	KKSRIVQDLACFTIILTLLSLLVPGCSLAA	0
M_spelaei_genome.CDS.7707	Conserved protein	88	Y	1-28	VKFVHLLVLSALIIWLAGSGCVGNSTSE	0
M_spelaei_genome.CDS.7727	Sodium-transporting ATPase subunit C	134	Y	1-18	NSELMNLTILLPFQVFAE	0
M_spelaei_genome.CDS.7718	Cell surface protein	762	Y	1-24	YSIALSSTTLILFLILISSSASMA	0
M_spelaei_genome.CDS.108	hypothetical protein	186	Y	1-18	FGFIVLGLAGLIIYSQIV	0
M_spelaei_genome.CDS.6026	PQQ enzyme repeat domain protein	571	Y	1-20	KWKVLIVLLILTVITAGCAE	0
M_spelaei_genome.CDS.6001	Conserved protein	589	Y	1-27	NTRSHLKKFFLIPFIFGSLFIGGTEAF	0
M_spelaei_genome.CDS.6000	Ribosomal-protein-S18p-alanine acetyltransferase (EC 2.3.1.-)	255	Y	1-26	PNIDGITVLYRVFSCNLLCLFMCSAD	0
M_spelaei_genome.CDS.5990	hypothetical protein	133	Y	1-20	KKMLKIMAMLLVISAVVFAA	0
M_spelaei_genome.CDS.7760		178	Y	1-23	VSRIHILGASGSGTTTLAKALAN	0
M_spelaei_genome.CDS.2520		49	Y	1-21	TCLSFNSLLISLCYFPTSLTI	0
M_spelaei_genome.CDS.2519		47	Y	1-18	EFGKIASLTLLFSTNFSS	0
M_spelaei_genome.CDS.7822	LPS glycosyltransferase	373	Y	1-18	AIKRKSICVITFPPMKAG	0
M_spelaei_genome.CDS.7850	Oligopeptide ABC transporter, periplasmic oligopeptide-binding protein OppA (TC 3.A.1.5.1)	519	Y	1-20	KRKEGILFILLALVVLGAGC	0
M_spelaei_genome.CDS.10355	Aldehyde dehydrogenase (EC 1.2.1.3)	69	Y	1-23	HMFVHGKVSILVLVDLAHECYCK	0
M_spelaei_genome.CDS.2570		40	Y	1-28	LRKSFPAFFDNKTASFTSLMLILKLRAY	0
M_spelaei_genome.CDS.7897	Phytoene desaturase, neurosporene or lycopene producing (EC 1.3.-.-)	425	Y	1-22	KAIVIGAGLGGLLSAARLSKAG	0
M_spelaei_genome.CDS.2611		51	Y	1-18	LLCSGLFLLKLKISVDSS	0
M_spelaei_genome.CDS.10369		49	Y	1-10	MKVPLCSVKL	0
M_spelaei_genome.CDS.7909	Conserved protein	155	Y	1-22	KTKPIIAIALLISAVLLTARVV	0
M_spelaei_genome.CDS.2684		37	Y	1-30	KMIISKNMAPKYLKILQTFSLNLLSGSLFE	0
M_spelaei_genome.CDS.6069	Ribose-phosphate pyrophosphokinase (EC 2.7.6.1)	283	Y	1-19	KIIGGPASQLLASRTARAL	0
M_spelaei_genome.CDS.6041	Mobile element protein	145	Y	1-10	SIKRLMKKLR	0
M_spelaei_genome.CDS.10381		39	Y	1-19	MKVPLCSVKLLSIKLLSAK	0
M_spelaei_genome.CDS.8112	hypothetical protein	387	Y	1-23	NPKLTVFLLALCLALSIGSVQAR	0
M_spelaei_genome.CDS.10397		37	Y	1-10	KKKKKKKKKK	0
M_spelaei_genome.CDS.8033		288	Y	1-21	SKKPLVSIILPTYNRASVLGV	0
M_spelaei_genome.CDS.10390		36	Y	1-10	KKKKKKKKKK	0
M_spelaei_genome.CDS.8070	Competence-like protein	423	Y	1-22	TAAIFCLTLILIASGCTDQKEA	0
M_spelaei_genome.CDS.2793		42	Y	1-15	ALFQLSISIKTALSS	0
M_spelaei_genome.CDS.8086	predicted protein	481	Y	1-28	HILDTKALKGIMCGLLVVAILSIACTGA	0
M_spelaei_genome.CDS.8136	hypothetical protein	231	Y	1-24	SLKILNIALSIILVNILWNCALGS	0
M_spelaei_genome.CDS.8170	hypothetical protein	232	Y	1-26	MNSVKIKKMIKSMLLFIFIDLAVFAS	0
M_spelaei_genome.CDS.2959		49	Y	1-30	SRSKQESGLSKEKVEIIVLVLLFFKKIESS	0
M_spelaei_genome.CDS.8208	Acetolactate synthase small subunit (EC 2.2.1.6)	162	Y	1-18	KKYTLAVLVENKSGVLAK	0
M_spelaei_genome.CDS.8200	hypothetical protein	292	Y	1-17	LVLLLIFVAGCTEKKSQ	0
M_spelaei_genome.CDS.5979	hypothetical protein	345	Y	1-72	ILFNLFIVRSKLIFKPANFKAVSRLIACKKNGTMNKSRTDENMKITNSLKSISRFATVLMVLCILPSGAYAA	0
M_spelaei_genome.CDS.5974	Cell surface protein	426	Y	1-23	KKILLPMVLLVLVTLLVPTTLAE	0
M_spelaei_genome.CDS.39		38	Y	1-19	NNMKCIVIILYIVIRCFKK	0
M_spelaei_genome.CDS.5954	FKBP-type peptidyl-prolyl cis-trans isomerase SlyD (EC 5.2.1.8)	169	Y	1-17	LSFVLLILMAEDITKDT	0
M_spelaei_genome.CDS.5952		81	Y	1-19	RSFVATFTGVTIVHLSITN	0
M_spelaei_genome.CDS.8181	Phytoene dehydrogenase and related proteins	484	Y	1-23	KKYDVVVIGAGISGLLAALTLSK	0
M_spelaei_genome.CDS.8279	hypothetical protein	923	Y	1-23	NPSVPKIVLLLFTLTLVGVASGV	0
M_spelaei_genome.CDS.8321	Zinc ABC transporter, periplasmic-binding protein ZnuA	330	Y	1-29	NLKILPLLVLLTVGLSLFASGCTGQDDSQ	0
M_spelaei_genome.CDS.3279		37	Y	1-17	HFTWLLPLLTSNYLFRK	0
M_spelaei_genome.CDS.3269		37	Y	1-30	EDGSSGKSKRQKWILMSLLIGLLALKTNTA	0
M_spelaei_genome.CDS.6334	Conserved protein	147	Y	1-26	GEIVRKALIILVLLFSIFLAIGCSGN	0
M_spelaei_genome.CDS.488		41	Y	1-20	ISFQPAAVSLFFEVKPVQGL	0
M_spelaei_genome.CDS.8462	ABC transporter, solute-binding protein	365	Y	1-24	RGKIGTILLLSILVLAVASCGCAE	0
M_spelaei_genome.CDS.8450	Protoporphyrinogen oxidase (EC 1.3.3.4)	444	Y	1-16	KIVIVGSGLAGLSAGY	0
M_spelaei_genome.CDS.8373	Oligopeptide ABC transporter, periplasmic oligopeptide-binding protein OppA (TC 3.A.1.5.1)	556	Y	1-29	KKKLLFSIFLTALILMTAGCTDQDSAQAG	0
M_spelaei_genome.CDS.3291		39	Y	1-25	TLEKTYKKFGGLLFYCFFMLGADDH	0
M_spelaei_genome.CDS.3321		39	Y	1-21	IGNVAFLIYTLWCFFGRVPCK	0
M_spelaei_genome.CDS.3415		37	Y	1-22	PLKWLRMIAFLLLMETQKCNEK	0
M_spelaei_genome.CDS.8552	Citrate synthase (si) (EC 2.3.3.1)	50	Y	1-13	LKVSKMLKVSKML	0
M_spelaei_genome.CDS.8550	Dephospho-CoA kinase archaeal, predicted (EC 2.7.1.24)	186	Y	1-17	KIIAFVGMPASGKSEAA	0
M_spelaei_genome.CDS.563		37	Y	1-15	VLILFSSFASILNRE	0
M_spelaei_genome.CDS.6365	Iron-sulfur flavoprotein	105	Y	1-20	TNVLVSPLYFFGISAQLKAV	0
M_spelaei_genome.CDS.6339		43	Y	1-20	KKMIIISFLLLAMISCAEGA	0
M_spelaei_genome.CDS.3452		45	Y	1-21	LSENKITSFFIYCILLCLRSK	0
M_spelaei_genome.CDS.8564	Lactoylglutation lyase	154	Y	1-15	RFICPLIVVNDIEAS	0
M_spelaei_genome.CDS.8642	Cell surface glycoprotein	500	Y	1-26	ERKPVQVILIILLLILWTAATQAEAE	0
M_spelaei_genome.CDS.3598		59	Y	1-16	FLCIYFLYLLHRCLSQ	0
M_spelaei_genome.CDS.8620	Cell surface protein	377	Y	1-25	KRPELKFVVILLLALALVTVPASAC	0
M_spelaei_genome.CDS.6269	Thioredoxin	162	Y	1-24	KQLVLLSILIIGTLFTAGCTEQSP	0
M_spelaei_genome.CDS.435		41	Y	1-14	ALLLSWTVIRARFI	0

## Sheet: Mcuniculi_membrane
Gene	Kbase Annotation	ORF length (aa)	SIGNAL P	Domain	Signal Sequence	Transmembrane Domains	Domain range
Mcuniculi_binned.CDS.1804		105	Y	1-27	KYRNSKFLLIELLILITLISFSTINAT	0
Mcuniculi_binned.CDS.1794	2-dehydropantoate 2-reductase (EC 1.1.1.169)	319	Y	1-16	NILIIGSGAIGIALGA	0
Mcuniculi_binned.CDS.2217	LSU ribosomal protein L21e	96	Y	1-11	RKSKGLRSRSR	0
Mcuniculi_binned.CDS.2159	Phosphopantothenoylcysteine decarboxylase (EC 4.1.1.36) / Phosphopantothenoylcysteine synthetase (EC 6.3.2.5)	384	Y	1-22	KIILCITGSIAAVEDLKLVHAL	0
Mcuniculi_binned.CDS.2105	Archaeal flavoprotein COG1036	237	Y	1-15	KILWAITGAGHFLAE	0
Mcuniculi_binned.CDS.2438		113	Y	1-21	ISSIKVSIKTRNRSCSSASAQ	0
Mcuniculi_binned.CDS.2374	Homoserine dehydrogenase (EC 1.1.1.3)	343	Y	1-21	NINKMKLCILGFGAVGQGLAK	0
Mcuniculi_binned.CDS.2609	Methionyl-tRNA synthetase (EC 6.1.1.10)	678	Y	1-15	SKLFISCALPYANGA	0
Mcuniculi_binned.CDS.2713	hypothetical protein	1074	Y	1-23	ILITLFMSLSVLNAENPDNISSD	0
Mcuniculi_binned.CDS.2636	Dihydroorotate dehydrogenase, catalytic subunit (EC 1.3.3.1)	305	Y	1-28	LENEVMGMKVENPLFLAAGILGTTASSM	0
Mcuniculi_binned.CDS.2863	Ferredoxin	54	Y	1-21	IIKEFCMYCGACAGVCPVDAI	0
Mcuniculi_binned.CDS.2821	UTP--glucose-1-phosphate uridylyltransferase (EC 2.7.7.9)	285	Y	1-20	KAVIPAAGLGTRFLPATKAQ	0
Mcuniculi_binned.CDS.2820	hypothetical protein	1144	Y	1-14	FIILTTSTISAASD	0
Mcuniculi_binned.CDS.2975	UDP-galactopyranose mutase (EC 5.4.99.9)	364	Y	1-18	KYDYLIVGSGLFGSVFAH	0
Mcuniculi_binned.CDS.2962	hypothetical protein	866	Y	1-26	NLKNNNKKLILILLFTIITINTITAT	0
Mcuniculi_binned.CDS.2897	glycosyltransferase	376	Y	1-15	KILITTCGVGIGHAS	0
Mcuniculi_binned.CDS.3088	Cobyric acid synthase (EC 6.3.5.10)	506	Y	1-32	KYIMFQGTSSNAGKTLTVAALCNILARAGYRV	0
Mcuniculi_binned.CDS.3211	CofC, F420 2-Phospho-l-lactate Guanylyltransferase	226	Y	1-20	RNIVVIIPVSSFITSKTRLS	0
Mcuniculi_binned.CDS.3131	hypothetical protein	1299	Y	1-15	TLLSIFITMSAVCAT	0
Mcuniculi_binned.CDS.1731		186	Y	1-26	INKKKISLLFLSIMTLLMFSSCISAE	1	7-29;
Mcuniculi_binned.CDS.1729	hypothetical protein	471	Y	1-23	KQKIFLLFVLSTIFILSSTVSAA	1	5-24;
Mcuniculi_binned.CDS.1722	cell surface protein	875	Y	1-25	KTKHFIILILITIITLLTLTSINAT	1	7-29;
Mcuniculi_binned.CDS.1721		254	Y	1-21	NKKVIILFLLLFFIISAVYAE	1	5-22;
Mcuniculi_binned.CDS.1714	hypothetical protein	215	Y	1-29	KNKLFLPLLFIASIILIAGFFMMTPSYLQ	1	7-29;
Mcuniculi_binned.CDS.1660		191	Y	1-26	INKKKISIFLIILIILLMFTSCINAM	1	7-29;
Mcuniculi_binned.CDS.1800		96	Y	1-26	NKNTKFLFLGLTLLILLVSISSINAT	1	7-24;
Mcuniculi_binned.CDS.1790	hypothetical protein	128	Y	1-29	RNKRLFAIFSVVVLIIILIISFTPSIIGN	1	7-29;
Mcuniculi_binned.CDS.1703		155				1	7-29;
Mcuniculi_binned.CDS.1669		143				1	123-142;
Mcuniculi_binned.CDS.1668		75				1	7-24;
Mcuniculi_binned.CDS.1781	Chromosome segregation ATPase	558				1	7-29;
Mcuniculi_binned.CDS.1853	hypothetical protein	170				1	4-26;
Mcuniculi_binned.CDS.1834	hypothetical protein	203				1	7-29;
Mcuniculi_binned.CDS.1821	Signal peptidase I (EC 3.4.21.89)	175				1	41-63;
Mcuniculi_binned.CDS.1807	hypothetical protein	1583	Y	1-26	NKNSKYLFLGLTLLILLISIGSISAT	1	7-26;
Mcuniculi_binned.CDS.1870	hypothetical protein	2420	Y	1-25	NKNSKFLFVGLTLLLLCISIGAISA	1	7-29;
Mcuniculi_binned.CDS.1814	LemA protein	186				1	4-23;
Mcuniculi_binned.CDS.1960		302				1	7-26;
Mcuniculi_binned.CDS.1959	hypothetical protein	273				1	12-31;
Mcuniculi_binned.CDS.2011	Phosphate ABC transporter, periplasmic phosphate-binding protein PstS (TC 3.A.1.7.1)	270				1	7-28;
Mcuniculi_binned.CDS.1995		140				1	5-27;
Mcuniculi_binned.CDS.1972		64				1	38-58;
Mcuniculi_binned.CDS.1971		59				1	39-58;
Mcuniculi_binned.CDS.1970	N5-methyltetrahydromethanopterin:coenzyme M methyltransferase subunit A (EC 2.1.1.86)	256				1	229-251;
Mcuniculi_binned.CDS.1969		94				1	74-93;
Mcuniculi_binned.CDS.2079		321				1	183-205;
Mcuniculi_binned.CDS.1925		140	Y	1-22	KDKNVFIIVLAVLIILGIVASQ	1	5-27;
Mcuniculi_binned.CDS.1903	hypothetical protein	91	Y	1-26	NKNGKFLFLILTLLLLFISVGTISAT	1	7-29;
Mcuniculi_binned.CDS.2061	Preprotein translocase subunit SecE (TC 3.A.5.1.1)	60				1	36-58;
Mcuniculi_binned.CDS.2206		62				1	7-26;
Mcuniculi_binned.CDS.2196		30				1	4-26;
Mcuniculi_binned.CDS.2188	hypothetical protein	135				1	10-27;
Mcuniculi_binned.CDS.2187		189				1	5-24;
Mcuniculi_binned.CDS.2171		135				1	7-29;
Mcuniculi_binned.CDS.1962		100	Y	1-24	NKNRKAFLFLGLTLLTLLISVSAA	1	7-29;
Mcuniculi_binned.CDS.2158		199				1	5-24;
Mcuniculi_binned.CDS.515		129				1	15-37;
Mcuniculi_binned.CDS.2254	hypothetical protein	152	Y	1-10	KRSRLKLFKT	1	13-35;
Mcuniculi_binned.CDS.2277	hypothetical protein	548				1	134-156;
Mcuniculi_binned.CDS.623		128				1	105-127;
Mcuniculi_binned.CDS.1952	Streptococcal hemagglutinin protein	674	Y	1-25	LFIKKVLLLVLSLIILTSIAGINAA	1	7-26;
Mcuniculi_binned.CDS.2266		73				1	7-29;
Mcuniculi_binned.CDS.1948		332	Y	1-24	KYKKSKFLLIGLLVLSILISISAI	1	9-28;
Mcuniculi_binned.CDS.2479		198				1	22-41;
Mcuniculi_binned.CDS.1938	conserved repeat domain protein	2434	Y	1-26	NKNGKFLFVGLTLLLLLVSVGSITAA	1	7-26;
Mcuniculi_binned.CDS.1936	hypothetical protein	1295	Y	1-27	KFKRSKVLFLVFCCLLLLISIGSISAA	1	9-28;
Mcuniculi_binned.CDS.1934	hypothetical protein	1985	Y	1-25	NKKSKFLFLGLTLLILVISVGAISA	1	7-26;
Mcuniculi_binned.CDS.2469		61				1	35-57;
Mcuniculi_binned.CDS.2468		60				1	13-35;
Mcuniculi_binned.CDS.2467		99				1	76-98;
Mcuniculi_binned.CDS.2413	hypothetical protein	110				1	20-42;
Mcuniculi_binned.CDS.2350		48				1	28-47;
Mcuniculi_binned.CDS.1994	hypothetical protein	269	Y	1-23	KAKNVLLLIIIATIALIGLATAY	1	5-27;
Mcuniculi_binned.CDS.2614		136				1	7-29;
Mcuniculi_binned.CDS.2613	hypothetical protein	156				1	7-29;
Mcuniculi_binned.CDS.929		45				1	19-41;
Mcuniculi_binned.CDS.2573	hypothetical protein	314				1	15-37;
Mcuniculi_binned.CDS.2551		37				1	10-32;
Mcuniculi_binned.CDS.2532	Function Code:14.00 - Unknown	228				1	7-29;
Mcuniculi_binned.CDS.2495	hypothetical protein	237				1	7-26;
Mcuniculi_binned.CDS.2491		316				1	245-267;
Mcuniculi_binned.CDS.2765		383				1	360-382;
Mcuniculi_binned.CDS.2755	hypothetical protein	229				1	7-29;
Mcuniculi_binned.CDS.2672	hypothetical protein	64				1	44-61;
Mcuniculi_binned.CDS.2647	hypothetical protein	134				1	21-43;
Mcuniculi_binned.CDS.2043		239	Y	1-16	ILAILIVALIGVVAAS	1	2-19;
Mcuniculi_binned.CDS.2643	hypothetical protein	381				1	52-74;
Mcuniculi_binned.CDS.2806	Amidophosphoribosyltransferase (EC 2.4.2.14)	468				1	168-185;
Mcuniculi_binned.CDS.2797	hypothetical protein	51				1	28-50;
Mcuniculi_binned.CDS.2791	V-type ATP synthase subunit C (EC 3.6.3.14)	385				1	20-42;
Mcuniculi_binned.CDS.2775		64				1	10-32;
Mcuniculi_binned.CDS.2994		255				1	7-29;
Mcuniculi_binned.CDS.2958	hypothetical protein	138				1	7-40;
Mcuniculi_binned.CDS.2064	conserved repeat domain protein	677	Y	1-26	VNRKYPILLSILIITLLLGITTASAV	1	7-29;
Mcuniculi_binned.CDS.2950		43				1	12-31;
Mcuniculi_binned.CDS.2053		375	Y	1-25	NKNSKILFLGLTLLILFISVGSISA	1	7-26;
Mcuniculi_binned.CDS.2938		45				1	10-40;
Mcuniculi_binned.CDS.2919		47				1	4-23;
Mcuniculi_binned.CDS.2908	hypothetical protein	175				1	17-36;
Mcuniculi_binned.CDS.2904	Multi antimicrobial extrusion protein (Na(+)/drug antiporter), MATE family of MDR efflux pumps	56				1	30-47;
Mcuniculi_binned.CDS.2899		59				1	15-34;
Mcuniculi_binned.CDS.2195	no hits	294	Y	1-20	DKKIILSLVIVALIGIVAAT	1	5-24;
Mcuniculi_binned.CDS.2898		61				1	12-34;
Mcuniculi_binned.CDS.3089	ATP-dependent protease La (EC 3.4.21.53)	639				1	143-176;
Mcuniculi_binned.CDS.2184		128	Y	1-21	KVSPLKAIIILIVLAGVVYGT	1	5-27;
Mcuniculi_binned.CDS.3061	Glucosamine--fructose-6-phosphate aminotransferase [isomerizing] (EC 2.6.1.16)	590				1	552-571;
Mcuniculi_binned.CDS.3042		63				1	7-29;
Mcuniculi_binned.CDS.3202	hypothetical protein	391				1	30-48;
Mcuniculi_binned.CDS.3274	hypothetical protein	487				1	5-22;
Mcuniculi_binned.CDS.3266		121				1	7-29;
Mcuniculi_binned.CDS.3262		104				1	84-103;
Mcuniculi_binned.CDS.3229	hypothetical protein	56				1	29-51;
Mcuniculi_binned.CDS.3223	hypothetical protein	152				1	7-29;
Mcuniculi_binned.CDS.2150		254	Y	1-23	RQKNKILIIILIIIAFILGVYSY	1	7-26;
Mcuniculi_binned.CDS.2125	hypothetical protein	1465	Y	1-26	NKKNKFLFLGLTLLLILVSVSSINAT	1	7-26;
Mcuniculi_binned.CDS.2109		70	Y	1-23	KQNSKFLLIGLLVLSILISISAI	1	7-24;
Mcuniculi_binned.CDS.2276		123	Y	1-28	RNNRIILIIAVVVIIIIAIAGITTFNNT	1	7-26;
Mcuniculi_binned.CDS.2282	Oligopeptide ABC transporter, periplasmic oligopeptide-binding protein OppA (TC 3.A.1.5.1)	2313	Y	1-26	NKTSKFLFLGLTLLILFISVGNISAT	1	7-26;
Mcuniculi_binned.CDS.2298		69	Y	1-21	KNKILITTLIITLLLTTISAA	1	5-22;
Mcuniculi_binned.CDS.2419	hypothetical protein	2327	Y	1-26	SKNSKILFLSFTLVLLLTAVGAVSAA	1	7-26;
Mcuniculi_binned.CDS.2389	hypothetical protein	995	Y	1-24	KKQNIIILIAVFSIIISLTTINAQ	1	5-22;
Mcuniculi_binned.CDS.2388	hypothetical protein	686	Y	1-27	ISYNKKILLLLFIIFSLFISLSSLSAA	1	9-28;
Mcuniculi_binned.CDS.2386	hypothetical protein	744	Y	1-25	RNHRNIFLILITFSLILTLSCVCAT	1	7-29;
Mcuniculi_binned.CDS.2385	hypothetical protein	974	Y	1-26	NKNSNFLFLGLTLLVLFVSIGEISAV	1	5-27;
Mcuniculi_binned.CDS.2353		146	Y	1-24	NKKLYTVLLISIITLLSISSASAW	1	5-27;
Mcuniculi_binned.CDS.2624	Predicted membrane protein	142	Y	1-33	KIVNKIIKAALIIILILAIVCVCYMVVNPNQGE	1	7-29;
Mcuniculi_binned.CDS.2617	hypothetical protein	210	Y	1-19	NKKLLGVLIIIAALLIVGV	1	5-27;
Mcuniculi_binned.CDS.2767		237	Y	1-22	QNRYKFIIILIVLLSISSVSAT	1	7-25;
Mcuniculi_binned.CDS.2714	hypothetical protein	911	Y	1-23	KSNKFIILLICLILLSLGSCYAT	1	7-26;
Mcuniculi_binned.CDS.2687	hypothetical protein	828	Y	1-31	EENEISNKKLIITQFLIILVVILTLTTINAE	1	12-31;
Mcuniculi_binned.CDS.2666	Dipeptide-binding ABC transporter, periplasmic substrate-binding component (TC 3.A.1.5.2)	543	Y	1-28	QKKNIKYLIIGLIALIIIIIAAASVLGN	1	5-27;
Mcuniculi_binned.CDS.2649	hypothetical protein	319	Y	1-24	WGKIAGILIIIFILFGLFVPINTT	1	5-22;
Mcuniculi_binned.CDS.2628		219	Y	1-22	NKYKFIIIIFMILLSISTISAT	1	7-25;
Mcuniculi_binned.CDS.2882	3-oxoacyl-[acyl-carrier protein] reductase (EC 1.1.1.100)	568	Y	1-27	KYKNSKFLLIGLLVLSIIISISAINAT	1	9-28;
Mcuniculi_binned.CDS.2841	hypothetical protein	1412	Y	1-26	NNSKIYFLFITFILILLFGATAISAV	1	7-26;
Mcuniculi_binned.CDS.2836		151	Y	1-26	KINRKYLIGLLVLVACASSLLSVSAW	1	7-29;
Mcuniculi_binned.CDS.2823	hypothetical protein	833	Y	1-24	NKKFLLIFFCITTILILTTTAAAD	1	5-24;
Mcuniculi_binned.CDS.1169		96	Y	1-42	PEEDIDPMASAVNLTDIMLVLAVGFLIFAVMSTGATSISQAS	1	15-37;
Mcuniculi_binned.CDS.2816	cell surface protein	2029	Y	1-24	KTINKLLVVTLIMIMVGLGCISAA	1	7-26;
Mcuniculi_binned.CDS.2815	hypothetical protein	858	Y	1-26	FNKKLNLVLVMTLIVFLVGVTAVSAA	1	7-29;
Mcuniculi_binned.CDS.2814	hypothetical protein	823	Y	1-25	FNRKISFIILFLTLILFLTTTITAT	1	7-26;
Mcuniculi_binned.CDS.2798	conserved protein	723	Y	1-30	VYYGGGKIKGHLILIFLITLFVGIMSVSAT	1	13-30;
Mcuniculi_binned.CDS.2884	hypothetical protein	2405	Y	1-26	NKNGKFLFVGLILLFLCISIGALSAT	1	7-29;
Mcuniculi_binned.CDS.3015		137	Y	1-26	NKNSKYLFLGLTLLILLISVGSISAT	1	7-26;
Mcuniculi_binned.CDS.3008		116	Y	1-32	GSELNSKLMLAIIVAIVALLCGSVGASVIHFD	1	10-32;
Mcuniculi_binned.CDS.2989	hypothetical protein	1729	Y	1-26	KKTNYKFLLTALVIMSIFITLSTISA	1	5-27;
Mcuniculi_binned.CDS.1239		113	Y	1-30	RNKNLVIVIVAIVLVLIVFISNGGINFNMS	1	7-26;
Mcuniculi_binned.CDS.3075	Uncharacterized protein conserved in archaea	158	Y	1-32	FIKVRKDTLIILILAFILILSGRAMSYVAFAS	1	9-31;
Mcuniculi_binned.CDS.3062	hypothetical protein	160	Y	1-27	KEKTKGKLFVALILAVVSMSLGCVCGM	1	9-31;
Mcuniculi_binned.CDS.3027		235	Y	1-23	RNRSKIIIIILIIIALIAGIYSY	1	7-26;
Mcuniculi_binned.CDS.3196		79	Y	1-25	SKSNVLKFLLISMILLFAVSSINAA	1	7-26;
Mcuniculi_binned.CDS.3135	hypothetical protein	1749	Y	1-25	KRKIILFLLLCFITLGLNTVMATSD	1	5-24;
Mcuniculi_binned.CDS.3134	hypothetical protein	914	Y	1-25	KHNKQIFFLITIIILILTLTSINAV	1	7-26;
Mcuniculi_binned.CDS.3133	hypothetical protein	143	Y	1-25	KFKKILLVSLFAAILLTSTVSAGLF	1	7-26;
Mcuniculi_binned.CDS.3290	hypothetical protein	229	Y	1-22	KWYAIFIIIILIGVGFLFVSTE	1	3-22;
Mcuniculi_binned.CDS.3247	hypothetical protein	259	Y	1-25	NKSKLLSFIIVSFFLLSVITTVNAA	1	7-26;
Mcuniculi_binned.CDS.3244		73	Y	1-27	KITKYNCFLLIIMIIIILSSITVISAN	1	7-26;
Mcuniculi_binned.CDS.2		53				2	5-22; 27-49;
Mcuniculi_binned.CDS.1784	hypothetical protein	96				2	36-58; 71-90;
Mcuniculi_binned.CDS.1778	Dolichyl-phosphate mannose synthase related protein	290				2	226-248; 258-280;
Mcuniculi_binned.CDS.1740		117				2	5-27; 61-83;
Mcuniculi_binned.CDS.1926	hypothetical protein	386	Y	1-23	NRKSLLILLIIIIFASIQSCCAT	2	7-29; 345-367;
Mcuniculi_binned.CDS.1892	Additional substrate-specific component CbiN of cobalt ECF transporter	116	Y	1-28	VQAKTIIGLIIVAILIVLPLALYSGHGE	2	7-24; 70-92;
Mcuniculi_binned.CDS.1872		219				2	5-27; 153-175;
Mcuniculi_binned.CDS.1957	hypothetical protein	210				2	138-155; 162-195;
Mcuniculi_binned.CDS.2034	Additional substrate-specific component NikN of nickel ECF transporter	94	Y	1-25	KNKNVYIAIFVIAVIVCILSPFLAS	2	7-26; 67-89;
Mcuniculi_binned.CDS.2074	hypothetical protein	163				2	21-42; 46-65;
Mcuniculi_binned.CDS.2207		336				2	256-278; 293-312;
Mcuniculi_binned.CDS.2130	Energy conserving hydrogenase Ehb protein C	101				2	15-37; 60-82;
Mcuniculi_binned.CDS.2111		283				2	6-28; 35-57;
Mcuniculi_binned.CDS.464		51				2	5-22; 26-48;
Mcuniculi_binned.CDS.2308		239				2	25-44; 48-67;
Mcuniculi_binned.CDS.2410		167	Y	1-23	KLKSVTLLLMLLLLTTTIHAHGV	2	5-24; 140-162;
Mcuniculi_binned.CDS.2408	hypothetical protein	183	Y	1-32	KPKNKILIFLITLCVILSASLSLISAHPGHGA	2	7-29; 158-177;
Mcuniculi_binned.CDS.2407	hypothetical protein	1026	Y	1-23	DNKKIMGVFILIFFIMIATVSAA	2	7-24; 1000-1022;
Mcuniculi_binned.CDS.2370		59				2	5-24; 34-53;
Mcuniculi_binned.CDS.2566		192				2	144-163; 167-189;
Mcuniculi_binned.CDS.2499	cell surface protein	412	Y	1-26	KLNKKIGVILLITCMMLATLTSTTAT	2	7-29; 379-401;
Mcuniculi_binned.CDS.2766	ABC1 family protein	550				2	494-513; 523-545;
Mcuniculi_binned.CDS.2732		56				2	12-29; 34-51;
Mcuniculi_binned.CDS.2729		62				2	7-29; 34-52;
Mcuniculi_binned.CDS.2721		336				2	44-66; 76-98;
Mcuniculi_binned.CDS.1025		66				2	13-35; 45-64;
Mcuniculi_binned.CDS.2667	Dipeptide transport system permease protein DppB (TC 3.A.1.5.2)	128				2	13-35; 100-122;
Mcuniculi_binned.CDS.2866		195				2	125-143; 153-175;
Mcuniculi_binned.CDS.2835	hypothetical protein	88				2	5-27; 47-64;
Mcuniculi_binned.CDS.2813	CobN-like chelatase BtuS for metalloporphyrine salvage	1844	Y	1-25	MKNKVFSLCMMIFIILICATTINAT	2	7-26; 1817-1836;
Mcuniculi_binned.CDS.3009	hypothetical protein	404				2	359-381; 385-402;
Mcuniculi_binned.CDS.2959		250				2	11-33; 54-73;
Mcuniculi_binned.CDS.3121		58				2	7-29; 35-57;
Mcuniculi_binned.CDS.3074	hypothetical protein	420	Y	1-25	NRSKFSKIALFLIVVMIFSTTASAT	2	9-31; 391-413;
Mcuniculi_binned.CDS.3126	hypothetical protein	322				2	20-42; 52-74;
Mcuniculi_binned.CDS.3261		139				2	48-70; 90-112;
Mcuniculi_binned.CDS.3260		122				2	33-55; 70-92;
Mcuniculi_binned.CDS.3259		155				2	60-82; 107-129;
Mcuniculi_binned.CDS.3258		149				2	58-80; 100-122;
Mcuniculi_binned.CDS.1786	hypothetical protein	88				3	4-23; 36-58; 63-85;
Mcuniculi_binned.CDS.1785	hypothetical protein	98				3	20-42; 46-68; 75-97;
Mcuniculi_binned.CDS.1733		112				3	4-21; 28-50; 60-82;
Mcuniculi_binned.CDS.1852		111				3	27-49; 56-73; 88-110;
Mcuniculi_binned.CDS.1848	hypothetical protein	300				3	227-246; 250-272; 279-298;
Mcuniculi_binned.CDS.2176		82				3	5-27; 32-54; 59-81;
Mcuniculi_binned.CDS.2137	Energy conserving hydrogenase Ehb protein J	97				3	10-32; 41-63; 73-92;
Mcuniculi_binned.CDS.2135	Energy conserving hydrogenase Ehb protein H	95				3	12-34; 38-57; 64-83;
Mcuniculi_binned.CDS.2134	Energy conserving hydrogenase Ehb protein G	112				3	24-46; 53-75; 90-109;
Mcuniculi_binned.CDS.2132	Energy conserving hydrogenase Ehb transmembrane protein E	129				3	10-32; 45-67; 82-104;
Mcuniculi_binned.CDS.2131	Energy conserving hydrogenase Ehb protein D	94				3	4-26; 33-55; 59-80;
Mcuniculi_binned.CDS.2129	Energy conserving hydrogenase Ehb protein B	88				3	3-25; 35-57; 64-86;
Mcuniculi_binned.CDS.2412	hypothetical transporter PduT for various metalloporphyrins	221				3	23-45; 135-157; 167-186;
Mcuniculi_binned.CDS.2379		100				3	7-25; 29-51; 72-94;
Mcuniculi_binned.CDS.2619	exopolysaccharide synthesis protein ExoD-related protein	211				3	42-73; 132-154; 174-196;
Mcuniculi_binned.CDS.2565		206				3	15-37; 50-72; 116-135;
Mcuniculi_binned.CDS.2698		117				3	15-37; 50-72; 82-104;
Mcuniculi_binned.CDS.2697		129				3	15-46; 59-81; 96-115;
Mcuniculi_binned.CDS.2646	MotA/TolQ/ExbB proton channel family protein	280				3	15-37; 125-147; 162-184;
Mcuniculi_binned.CDS.2818	hypothetical transporter PduT for various metalloporphyrins	216				3	23-45; 135-157; 167-189;
Mcuniculi_binned.CDS.2991	hypothetical protein	380				3	4-26; 35-57; 232-254;
Mcuniculi_binned.CDS.2891		118				3	20-42; 47-69; 82-104;
Mcuniculi_binned.CDS.3024	Predicted membrane protein	275				3	61-83; 214-236; 246-268;
Mcuniculi_binned.CDS.3164	Uncharacterized protein MJ0480	186				3	29-51; 112-134; 154-176;
Mcuniculi_binned.CDS.3127	hypothetical protein	232				3	105-127; 163-185; 206-228;
Mcuniculi_binned.CDS.1702	hypothetical protein	177				4	4-21; 28-47; 51-68; 154-176;
Mcuniculi_binned.CDS.1755	hypothetical protein	274				4	7-29; 34-56; 63-94; 134-155;
Mcuniculi_binned.CDS.1889	hypothetical protein	199				4	37-59; 74-96; 141-163; 168-190;
Mcuniculi_binned.CDS.1876	Phosphatidate cytidylyltransferase (EC 2.7.7.41)	187				4	7-29; 56-78; 91-113; 158-180;
Mcuniculi_binned.CDS.303	Cyclic beta-1,2-glucan synthase (EC 2.4.1.-)	173				4	7-29; 73-95; 116-135; 150-172;
Mcuniculi_binned.CDS.1975	Peptidase M48, Ste24p precursor	289				4	7-29; 33-52; 149-171; 181-203;
Mcuniculi_binned.CDS.2035	Transmembrane component NikQ of energizing module of nickel ECF transporter	264				4	29-51; 71-90; 110-132; 241-263;
Mcuniculi_binned.CDS.2166	dolichyl-phosphate mannose synthase	598	Y	1-21	NFLPECVLILLTMLFFLGFGG	4	4-21; 254-276; 281-300; 321-343;
Mcuniculi_binned.CDS.2136	Energy conserving hydrogenase Ehb protein H / Energy conserving hydrogenase Ehb protein I	161				4	7-29; 34-53; 74-96; 122-144;
Mcuniculi_binned.CDS.2241		281				4	151-173; 193-215; 227-244; 249-271;
Mcuniculi_binned.CDS.2453	hypothetical protein	1554				4	379-401; 595-617; 648-667; 680-702;
Mcuniculi_binned.CDS.2433	Phage tail length tape-measure protein	1635				4	459-481; 503-525; 545-567; 679-701;
Mcuniculi_binned.CDS.2596	CDP-diacylglycerol--glycerol-3-phosphate 3-phosphatidyltransferase (EC 2.7.8.5)	191				4	21-43; 47-69; 92-114; 163-180;
Mcuniculi_binned.CDS.2580		153				4	5-24; 36-58; 103-120; 127-146;
Mcuniculi_binned.CDS.2538	hypothetical protein	207				4	7-24; 28-47; 54-76; 99-121;
Mcuniculi_binned.CDS.2683		215				4	26-48; 71-93; 100-121; 136-158;
Mcuniculi_binned.CDS.2668	Dipeptide transport system permease protein DppB (TC 3.A.1.5.2)	217				4	35-57; 72-94; 133-155; 183-205;
Mcuniculi_binned.CDS.2789	V-type ATP synthase subunit K (EC 3.6.3.14)	162	Y	1-34	AAELALGSALAAIGAGTAVGFAALGSGIGQGIAS	4	7-29; 54-76; 83-105; 138-160;
Mcuniculi_binned.CDS.2889		139				4	7-29; 33-52; 65-87; 102-124;
Mcuniculi_binned.CDS.3285	Pheromone shutdown protein	470				4	324-346; 353-372; 382-404; 437-459;
Mcuniculi_binned.CDS.3255	hypothetical protein	277				4	12-34; 38-60; 67-89; 104-126;
Mcuniculi_binned.CDS.1724	Membrane protein, putative	155				5	10-32; 39-56; 60-82; 95-112; 127-149;
Mcuniculi_binned.CDS.1718	hypothetical protein	204				5	21-43; 53-75; 129-151; 155-177; 184-203;
Mcuniculi_binned.CDS.1753	hypothetical protein	194				5	20-42; 52-74; 112-134; 138-160; 172-191;
Mcuniculi_binned.CDS.1813	hypothetical protein	604	Y	1-26	FNKKYVKYFIVLSTILLMMLAPIYSL	5	10-32; 247-269; 417-439; 444-466; 543-565;
Mcuniculi_binned.CDS.2014	hypothetical protein	302				5	15-37; 106-125; 145-164; 171-188; 203-225;
Mcuniculi_binned.CDS.2104	putative membrane protein	715				5	17-39; 44-66; 71-93; 103-125; 287-309;
Mcuniculi_binned.CDS.2571	Cadmium-transporting ATPase (EC 3.6.3.3)	787				5	189-211; 393-415; 430-452; 736-758; 763-782;
Mcuniculi_binned.CDS.2489	Colanic acid biosynthsis UDP-glucose lipid carrier transferase WcaJ	465				5	12-34; 47-64; 85-107; 112-134; 278-300;
Mcuniculi_binned.CDS.2730		171				5	7-24; 34-56; 82-104; 114-131; 147-169;
Mcuniculi_binned.CDS.2669	Dipeptide transport system permease protein DppC (TC 3.A.1.5.2)	285	Y	1-48	KNKDKKYFTLYNANLRTKTIVVISVALILFLIIILSSIFVDKTTALAT	5	20-41; 79-101; 129-151; 193-215; 248-270;
Mcuniculi_binned.CDS.2776	hypothetical protein	310				5	41-63; 68-87; 211-233; 248-270; 282-301;
Mcuniculi_binned.CDS.2996	Protein-export membrane protein SecD (TC 3.A.5.1.1)	429	Y	1-16	AVLLIISIVSVGVFGL	5	225-242; 249-271; 281-303; 323-345; 350-372;
Mcuniculi_binned.CDS.2993		173				5	33-55; 62-84; 99-118; 123-145; 150-172;
Mcuniculi_binned.CDS.3246		165				5	13-31; 35-52; 69-91; 101-123; 146-164;
Mcuniculi_binned.CDS.1719	hypothetical protein	243				6	5-27; 67-89; 94-113; 154-176; 178-200; 215-237;
Mcuniculi_binned.CDS.1828	Adenosylcobinamide-phosphate synthase (EC 6.3.1.10)	319				6	5-27; 52-74; 79-101; 159-181; 214-233; 298-318;
Mcuniculi_binned.CDS.1891	Substrate-specific component CbiM of cobalt ECF transporter	231				6	12-29; 44-66; 78-100; 105-127; 134-156; 176-198;
Mcuniculi_binned.CDS.1958		222				6	13-35; 55-74; 81-103; 113-131; 138-155; 170-201;
Mcuniculi_binned.CDS.2010	Phosphate transport system permease protein PstC (TC 3.A.1.7.1)	286				6	15-37; 70-92; 107-129; 136-158; 189-211; 255-277;
Mcuniculi_binned.CDS.1967		234				6	7-29; 39-61; 66-88; 134-156; 169-191; 211-233;
Mcuniculi_binned.CDS.1966		293				6	5-27; 83-105; 126-148; 161-183; 231-253; 258-277;
Mcuniculi_binned.CDS.2051	hypothetical protein	187				6	5-27; 37-59; 64-86; 106-128; 131-153; 168-186;
Mcuniculi_binned.CDS.2045		255				6	7-29; 66-88; 95-117; 165-184; 189-211; 231-253;
Mcuniculi_binned.CDS.2033	Substrate-specific component NikM of nickel ECF transporter	209				6	7-29; 39-61; 68-99; 104-126; 138-160; 170-192;
Mcuniculi_binned.CDS.2078	hypothetical protein	241				6	7-29; 83-105; 110-132; 157-179; 181-198; 218-240;
Mcuniculi_binned.CDS.2115	Sterol-regulatory element-binding protein intramembrane protease	429				6	4-21; 63-85; 100-122; 135-154; 174-196; 404-426;
Mcuniculi_binned.CDS.2082		240				6	3-25; 85-107; 114-133; 160-179; 186-205; 220-239;
Mcuniculi_binned.CDS.2081		231				6	2-24; 75-97; 104-126; 146-168; 175-192; 212-230;
Mcuniculi_binned.CDS.2309	Putative preQ0 transporter	220				6	12-33; 37-59; 72-94; 114-136; 149-171; 176-198;
Mcuniculi_binned.CDS.2304	hypothetical protein	180				6	13-32; 36-53; 60-82; 86-108; 115-137; 141-163;
Mcuniculi_binned.CDS.2301	hypothetical protein	179				6	12-31; 35-54; 61-80; 85-107; 114-136; 140-162;
Mcuniculi_binned.CDS.2404	hypothetical protein	254				6	20-39; 45-67; 105-127; 132-154; 188-210; 220-242;
Mcuniculi_binned.CDS.2402		248				6	20-42; 57-79; 107-129; 144-166; 171-189; 219-241;
Mcuniculi_binned.CDS.2392	Potassium voltage-gated channel subfamily KQT; possible potassium channel, VIC family	427				6	22-44; 49-71; 84-106; 142-164; 171-190; 200-222;
Mcuniculi_binned.CDS.2382	Cobalt-zinc-cadmium resistance protein	308				6	21-43; 58-75; 92-114; 124-146; 168-190; 195-217;
Mcuniculi_binned.CDS.2500	ABC transporter, permease protein	374				6	21-43; 182-204; 234-256; 260-282; 295-317; 348-370;
Mcuniculi_binned.CDS.2493	O-antigen export system, permease protein	260				6	33-55; 65-82; 107-129; 139-161; 174-196; 228-250;
Mcuniculi_binned.CDS.2751	COG1836	224				6	5-23; 38-60; 84-106; 143-165; 172-194; 204-223;
Mcuniculi_binned.CDS.2731		229				6	13-32; 71-93; 98-115; 148-170; 177-194; 209-227;
Mcuniculi_binned.CDS.2682	Substrate-specific component BioY of biotin ECF transporter	203				6	20-42; 46-68; 73-92; 102-124; 137-159; 164-186;
Mcuniculi_binned.CDS.2681	Substrate-specific component BioY of biotin ECF transporter	203				6	20-42; 46-68; 73-92; 102-124; 137-159; 169-191;
Mcuniculi_binned.CDS.2644	CDP-diacylglycerol--serine O-phosphatidyltransferase (EC 2.7.8.8)	248				6	9-31; 85-107; 128-147; 151-168; 180-202; 206-224;
Mcuniculi_binned.CDS.2874		180				6	7-29; 33-50; 63-85; 89-111; 118-140; 144-163;
Mcuniculi_binned.CDS.2858		441				6	21-43; 243-265; 286-308; 313-335; 342-364; 395-417;
Mcuniculi_binned.CDS.2771		211				6	7-29; 39-61; 82-104; 119-141; 148-170; 190-209;
Mcuniculi_binned.CDS.2995	Protein-export membrane protein SecF (TC 3.A.5.1.1)	282				6	13-35; 120-142; 149-171; 175-197; 218-240; 250-272;
Mcuniculi_binned.CDS.2971	hypothetical protein	207				6	7-29; 44-66; 79-98; 103-125; 134-156; 166-188;
Mcuniculi_binned.CDS.2955	Aquaporin Z	246				6	7-29; 54-76; 97-119; 139-161; 174-196; 216-238;
Mcuniculi_binned.CDS.2923	(S)-2,3-di-O-geranylgeranylglyceryl phosphate synthase	273				6	5-27; 31-53; 84-118; 138-160; 196-218; 223-245;
Mcuniculi_binned.CDS.2892	Potassium uptake protein TrkH	322				6	12-31; 62-84; 104-126; 159-181; 229-251; 285-307;
Mcuniculi_binned.CDS.3159		263				6	21-38; 48-69; 90-112; 155-177; 209-231; 236-258;
Mcuniculi_binned.CDS.1725	Membrane protein, putative	274				7	13-35; 39-57; 70-89; 104-126; 163-185; 195-217; 224-246;
Mcuniculi_binned.CDS.1723	Membrane protein, putative	290				7	21-40; 44-66; 86-108; 113-135; 170-192; 202-224; 236-258;
Mcuniculi_binned.CDS.1712	Predicted membrane protein	601				7	21-43; 53-75; 96-118; 122-144; 151-173; 183-205; 578-600;
Mcuniculi_binned.CDS.1893	Transmembrane component CbiQ of energizing module of cobalt ECF transporter	270				7	21-39; 43-62; 67-89; 93-107; 114-136; 151-170; 241-263;
Mcuniculi_binned.CDS.2009	Phosphate transport system permease protein PstA (TC 3.A.1.7.1)	280				7	15-37; 58-89; 104-126; 131-153; 179-201; 208-225; 248-270;
Mcuniculi_binned.CDS.2142	Energy conserving hydrogenase Ehb integral membrane protein O	328				7	5-27; 78-100; 169-191; 198-220; 247-269; 276-298; 308-327;
Mcuniculi_binned.CDS.2127		233				7	12-34; 49-80; 92-114; 124-141; 146-163; 167-189; 210-229;
Mcuniculi_binned.CDS.2411	hypothetical protein	233				7	10-29; 36-58; 63-85; 106-123; 133-155; 168-187; 202-224;
Mcuniculi_binned.CDS.2409	Substrate-specific component NikM of nickel ECF transporter	209				7	10-29; 42-59; 63-80; 85-107; 111-130; 137-159; 169-191;
Mcuniculi_binned.CDS.2848	hypothetical protein	327				7	4-26; 47-69; 95-117; 130-149; 153-170; 183-205; 209-231;
Mcuniculi_binned.CDS.2834	hypothetical protein	245				7	24-46; 53-75; 80-94; 107-129; 135-157; 178-200; 210-232;
Mcuniculi_binned.CDS.2819	hypothetical protein	233				7	5-27; 34-53; 63-84; 104-126; 131-153; 165-187; 202-224;
Mcuniculi_binned.CDS.2788	V-type ATP synthase subunit I (EC 3.6.3.14)	666				7	393-415; 428-450; 482-504; 520-542; 546-568; 575-597; 601-623;
Mcuniculi_binned.CDS.2914	hypothetical protein	361				7	20-39; 59-76; 97-119; 174-196; 203-220; 224-241; 246-268;
Mcuniculi_binned.CDS.3029	Cobalamin synthase (EC 2.7.8.26)	263				7	9-31; 44-66; 68-90; 121-143; 189-206; 210-232; 245-262;
Mcuniculi_binned.CDS.1683	hypothetical protein	1692				8	1182-1204; 1211-1233; 1248-1270; 1277-1299; 1314-1336; 1343-1365; 1380-1402; 1409-1431;
Mcuniculi_binned.CDS.1780	hypothetical protein	345				8	39-58; 68-85; 92-109; 113-130; 165-187; 227-249; 256-278; 314-336;
Mcuniculi_binned.CDS.1770	FIG028593: membrane protein	286				8	15-37; 76-98; 103-122; 127-149; 164-186; 199-221; 231-248; 255-277;
Mcuniculi_binned.CDS.1846	Undecaprenyl-diphosphatase (EC 3.6.1.27)	276				8	21-43; 53-75; 96-114; 120-142; 162-184; 194-213; 226-243; 253-275;
Mcuniculi_binned.CDS.1968		271				8	12-31; 36-58; 70-92; 97-119; 132-154; 158-177; 198-215; 219-236;
Mcuniculi_binned.CDS.2179	conserved protein	366				8	7-26; 41-63; 127-149; 153-175; 225-247; 251-273; 278-300; 310-332;
Mcuniculi_binned.CDS.2291		268				8	7-29; 49-71; 83-105; 109-128; 145-167; 182-204; 216-238; 248-267;
Mcuniculi_binned.CDS.3079	Phospho-N-acetylmuramoyl-pentapeptide-transferase (EC 2.7.8.13)	360				8	7-29; 49-68; 75-92; 191-213; 220-239; 243-265; 286-308; 338-359;
Mcuniculi_binned.CDS.3069	Cation-transporting ATPase, E1-E2 family	837				8	52-74; 78-95; 240-262; 272-294; 650-672; 743-765; 778-797; 807-829;
Mcuniculi_binned.CDS.3225	Lead, cadmium, zinc and mercury transporting ATPase (EC 3.6.3.3) (EC 3.6.3.5); Copper-translocating P-type ATPase (EC 3.6.3.4)	730				8	79-98; 108-130; 143-165; 169-188; 326-348; 363-385; 672-691; 701-720;
Mcuniculi_binned.CDS.2145	Ferrous iron transport protein B	667				9	287-309; 344-366; 387-409; 455-474; 509-531; 546-565; 570-592; 607-629; 636-658;
Mcuniculi_binned.CDS.2101	putative transport protein	300				9	4-21; 34-51; 61-83; 96-118; 122-144; 157-179; 183-205; 226-248; 280-299;
Mcuniculi_binned.CDS.2612	Undecaprenyl-phosphate N-acetylglucosaminyl 1-phosphate transferase (EC 2.7.8.-)	317				9	7-29; 51-73; 80-102; 117-139; 151-173; 178-195; 200-222; 227-249; 290-312;
Mcuniculi_binned.CDS.2486	hypothetical protein	423				9	25-47; 51-73; 80-102; 106-126; 147-166; 171-193; 205-227; 232-251; 271-290;
Mcuniculi_binned.CDS.2903	Multi antimicrobial extrusion protein (Na(+)/drug antiporter), MATE family of MDR efflux pumps	332				9	10-32; 45-67; 71-93; 128-150; 160-182; 202-224; 239-261; 268-290; 300-322;
Mcuniculi_binned.CDS.2528	conserved protein	364				10	9-31; 36-58; 85-107; 117-139; 146-178; 188-207; 264-286; 290-312; 319-338; 342-359;
Mcuniculi_binned.CDS.2488	conserved protein	508				10	51-73; 78-95; 105-122; 127-146; 161-183; 196-218; 248-270; 277-296; 300-322; 334-353;
Mcuniculi_binned.CDS.2695	hypothetical protein	372				10	13-35; 40-57; 64-86; 96-118; 131-164; 179-201; 208-230; 250-281; 293-315; 325-347;
Mcuniculi_binned.CDS.2692	Inner membrane protein YrbG, predicted calcium/sodium:proton antiporter	311	Y	1-19	NIVTIIMLLVGFFLLVKGA	10	4-26; 39-61; 71-93; 106-128; 132-149; 169-188; 203-225; 232-254; 258-280; 293-310;
Mcuniculi_binned.CDS.2890	Potassium uptake protein TrkH	499				10	20-42; 47-69; 82-104; 145-167; 188-210; 244-266; 283-305; 338-360; 408-430; 450-472;
Mcuniculi_binned.CDS.3095	hypothetical protein	362				10	5-27; 32-54; 69-88; 101-119; 123-142; 155-177; 230-252; 265-287; 314-333; 338-360;
Mcuniculi_binned.CDS.3021	Integral membrane protein	413				10	2-21; 31-53; 101-123; 133-150; 157-179; 226-245; 265-287; 310-332; 344-366; 370-392;
Mcuniculi_binned.CDS.3166	Preprotein translocase secY subunit (TC 3.A.5.1.1)	464				10	49-71; 86-108; 131-153; 157-174; 187-209; 229-251; 278-300; 343-365; 400-419; 423-442;
Mcuniculi_binned.CDS.2052	hypothetical protein	390				11	13-35; 50-72; 79-101; 141-163; 168-190; 205-227; 234-256; 271-293; 300-322; 335-357; 364-386;
Mcuniculi_binned.CDS.2221	Manganese transport protein MntH	424	Y	1-34	TIKDRIKTRFATHPKVASVLMFLTVLGPGLITAL	11	17-36; 51-70; 94-116; 126-148; 155-177; 197-219; 239-261; 284-306; 332-354; 359-381; 394-416;
Mcuniculi_binned.CDS.2172		381	Y	1-18	VLAVLILLSSFISVKLSF	11	5-27; 42-61; 74-96; 101-123; 136-158; 162-181; 202-224; 244-263; 268-290; 305-327; 339-361;
Mcuniculi_binned.CDS.2696	hypothetical protein	379				11	13-30; 34-52; 59-81; 85-107; 128-150; 154-171; 202-224; 237-254; 267-289; 309-331; 344-366;
Mcuniculi_binned.CDS.2940	hypothetical protein	548				11	15-37; 58-80; 84-106; 113-132; 163-192; 205-227; 290-312; 324-346; 369-388; 395-412; 422-444;
Mcuniculi_binned.CDS.3273	conserved protein	505				11	9-31; 64-86; 91-113; 118-137; 144-161; 176-198; 210-229; 249-271; 278-297; 302-324; 337-354;
Mcuniculi_binned.CDS.2044	Glutathione-regulated potassium-efflux system protein KefC	649				12	4-23; 28-45; 49-68; 81-103; 108-130; 143-165; 178-200; 212-234; 258-280; 287-309; 319-336; 343-365;
Mcuniculi_binned.CDS.2041	Ammonium transporter	407				12	12-34; 44-66; 71-93; 103-125; 132-154; 169-188; 195-217; 227-249; 261-280; 285-304; 316-338; 353-375;
Mcuniculi_binned.CDS.2249	hypothetical protein	857	Y	1-28	NSKEVLKKAAPFIIVILLMVTLFAIRAE	12	10-27; 101-123; 127-146; 153-171; 181-200; 207-224; 228-247; 268-290; 335-357; 419-441; 446-463; 475-494;
Mcuniculi_binned.CDS.2626	Membrane protein involved in the export of O-antigen, teichoic acid lipoteichoic acids	431				12	21-43; 53-75; 96-118; 124-146; 153-175; 180-202; 227-249; 264-283; 304-326; 336-355; 368-390; 394-416;
Mcuniculi_binned.CDS.2548	Multi antimicrobial extrusion protein (Na(+)/drug antiporter), MATE family of MDR efflux pumps	469				12	29-51; 61-83; 104-126; 141-160; 173-195; 199-221; 256-278; 293-315; 328-350; 365-387; 399-421; 426-448;
Mcuniculi_binned.CDS.2546	Multi antimicrobial extrusion protein (Na(+)/drug antiporter), MATE family of MDR efflux pumps	467				12	26-48; 58-80; 100-122; 137-159; 172-194; 199-221; 256-278; 293-315; 328-350; 365-387; 399-421; 425-447;
Mcuniculi_binned.CDS.2941	hypothetical protein	598				12	9-31; 60-82; 87-109; 119-138; 143-160; 170-192; 205-223; 291-313; 330-352; 376-398; 405-424; 439-461;
Mcuniculi_binned.CDS.3205	Sodium-dependent transporter	499				12	17-39; 49-71; 92-114; 150-172; 185-207; 227-249; 262-284; 323-345; 366-388; 393-415; 436-455; 465-487;
Mcuniculi_binned.CDS.3204	Sodium-dependent transporter	497				12	12-33; 48-70; 90-112; 146-168; 180-202; 226-248; 261-283; 321-343; 363-385; 395-414; 435-457; 461-483;
Mcuniculi_binned.CDS.2550	Sodium/proline symporter	534				13	4-23; 44-66; 71-93; 120-142; 152-174; 187-209; 243-262; 282-304; 340-362; 383-405; 415-434; 441-460; 488-510;
Mcuniculi_binned.CDS.2527	Membrane protein involved in the export of O-antigen, teichoic acid lipoteichoic acids	516				13	9-31; 46-68; 89-111; 121-143; 164-198; 230-252; 273-295; 315-337; 344-366; 376-394; 399-421; 434-451; 458-480;
Mcuniculi_binned.CDS.3203	Sodium-dependent transporter	490				13	12-34; 44-66; 86-108; 142-164; 176-198; 225-247; 260-282; 287-309; 316-338; 358-380; 387-409; 435-454; 461-478;
Mcuniculi_binned.CDS.1726	Membrane protein involved in the export of O-antigen, teichoic acid lipoteichoic acids	486				14	12-31; 41-63; 84-106; 116-137; 149-166; 171-193; 219-241; 256-278; 295-317; 332-354; 359-378; 383-405; 417-439; 443-460;
Mcuniculi_binned.CDS.1939	Membrane protein involved in the export of O-antigen, teichoic acid lipoteichoic acids	491				14	12-31; 41-63; 84-106; 116-138; 150-172; 176-198; 211-229; 252-274; 295-317; 327-349; 361-383; 387-409; 416-434; 438-460;
Mcuniculi_binned.CDS.2133	Energy conserving hydrogenase Ehb anchor subunit F	504				14	4-26; 33-55; 97-119; 126-145; 149-171; 191-213; 228-250; 263-285; 290-312; 319-341; 345-367; 387-409; 429-451; 472-491;
Mcuniculi_binned.CDS.2957	efflux pump antibiotic resistance protein	461				14	13-35; 45-67; 79-101; 105-127; 134-156; 160-179; 199-216; 220-237; 257-279; 294-316; 323-342; 346-368; 389-411; 426-448;
Mcuniculi_binned.CDS.3199	Membrane protein involved in the export of O-antigen, teichoic acid lipoteichoic acids	516				14	12-34; 44-66; 86-108; 123-145; 157-179; 183-202; 226-248; 253-270; 316-338; 348-367; 380-397; 402-424; 437-454; 458-479;
Mcuniculi_binned.CDS.1956	Conserved transmembrane protein	794				19	16-33; 43-65; 72-94; 109-131; 152-171; 175-197; 204-226; 271-293; 305-324; 328-345; 357-379; 384-403; 423-442; 466-488; 527-546; 556-573; 586-608; 618-640; 652-671;

## Sheet: Mparvum_membrane
Gene	Kbase Annotation	ORF length (aa)	SIGNAL P	Domain	Signal Sequence	Transmembrane Domains	Domain range
M_Parvum_JH.CDS.2460	Energy-conserving hydrogenase (ferredoxin), subunit A	648	Y	1-19	YPPELIAILILLLVPVSAA	18	4-26; 33-52; 67-89; 94-116; 126-148; 168-185; 189-211; 223-245; 255-277; 284-306; 326-348; 355-377; 381-403; 424-446; 456-478; 508-530; 550-572; 625-647;
M_Parvum_JH.CDS.2942	Putative two-component system sensor kinase	656	Y	1-39	KEPLISRLRKWFQNNFVFFGPGLLLAITAAGEAGVTEAI	17	12-34; 49-71; 92-114; 124-146; 159-181; 196-218; 250-272; 299-321; 350-369; 374-396; 409-428; 432-454; 474-491; 501-523; 536-558; 568-590; 597-619;
M_Parvum_JH.CDS.3023	Conserved protein	669				16	7-26; 36-58; 60-79; 94-116; 153-175; 179-198; 203-222; 256-278; 285-302; 307-326; 339-361; 376-398; 410-432; 436-458; 470-492; 507-529;
M_Parvum_JH.CDS.2102	hypothetical protein	526				16	13-35; 50-72; 84-103; 108-130; 143-165; 170-192; 205-223; 228-247; 275-297; 307-326; 333-355; 360-382; 395-413; 423-445; 466-488; 498-520;
M_Parvum_JH.CDS.2904	Pyrophosphate-energized proton pump (EC 3.6.1.1)	694				15	4-25; 56-78; 82-104; 125-147; 157-179; 237-259; 269-291; 304-326; 341-363; 405-427; 484-506; 518-540; 586-608; 610-632; 671-693;
M_Parvum_JH.CDS.2997	Substrate-specific component CbiM of cobalt ECF transporter	599				15	13-35; 42-64; 77-99; 106-128; 138-157; 164-186; 191-210; 246-268; 301-323; 357-376; 380-397; 404-426; 460-482; 502-524; 572-594;
M_Parvum_JH.CDS.3410	hypothetical protein	654				15	13-34; 38-60; 87-105; 110-129; 136-158; 215-237; 244-261; 265-282; 289-306; 310-329; 341-363; 391-413; 422-441; 456-478; 491-508;
M_Parvum_JH.CDS.2664	Membrane protein involved in the export of O-antigen, teichoic acid lipoteichoic acids	490				14	21-43; 48-70; 91-113; 123-145; 150-172; 176-198; 210-232; 247-269; 290-312; 332-354; 361-383; 388-407; 419-441; 446-465;
M_Parvum_JH.CDS.3413	O-antigen flippase Wzx	523				14	21-43; 53-75; 95-117; 132-154; 167-189; 193-215; 236-258; 278-300; 321-343; 358-380; 387-409; 414-436; 449-471; 475-497;
M_Parvum_JH.CDS.3493	Efflux pump antibiotic resistance protein	453	Y	1-28	ILFATSMGSFLNPMIATMVILALPAIGL	14	7-29; 39-56; 68-87; 92-114; 126-148; 153-175; 187-209; 214-231; 255-277; 287-309; 316-338; 348-370; 383-405; 420-442;
M_Parvum_JH.CDS.2235	Transport protein	474	Y	1-40	TAIILDPFRQKLLLIAVGIAVFMDALDGSVVNIALPVIAA	14	13-35; 50-72; 79-101; 105-127; 134-156; 166-188; 201-218; 228-250; 270-292; 302-324; 331-353; 357-379; 399-421; 441-463;
M_Parvum_JH.CDS.2063	Permeases of the major facilitator superfamily	484	Y	1-40	KDALPSGKTLILILISASLAAFMSSLDGTIVNIALPSIAE	14	12-34; 49-68; 80-102; 108-130; 143-165; 170-192; 205-227; 231-253; 273-295; 310-332; 339-358; 368-390; 411-433; 453-475;
M_Parvum_JH.CDS.2811	Sodium/proline symporter	526				13	10-29; 50-72; 76-98; 127-149; 159-181; 194-216; 245-267; 287-309; 344-366; 386-408; 412-434; 441-463; 489-511;
M_Parvum_JH.CDS.3037	Sodium-dependent transporter	506	Y	1-21	KKGYGLILGITAFLILLIAPI	13	5-27; 47-69; 82-101; 139-161; 174-196; 216-238; 274-296; 311-328; 340-362; 377-396; 403-420; 425-447; 467-489;
M_Parvum_JH.CDS.2240	sodium-solute symporter, putative	524				13	10-29; 45-67; 77-99; 138-160; 165-187; 194-213; 249-271; 284-306; 331-353; 386-405; 415-437; 444-466; 470-492;
M_Parvum_JH.CDS.2142	Membrane bound hydrogenase, MbhH subunit	523				13	10-29; 36-58; 93-115; 128-150; 179-201; 208-230; 250-272; 284-306; 316-338; 359-381; 396-418; 427-449; 475-497;
M_Parvum_JH.CDS.1886	Carbon starvation protein A	503				13	4-26; 62-81; 86-108; 132-154; 159-181; 194-216; 242-259; 280-302; 322-344; 374-393; 403-425; 430-452; 467-486;
M_Parvum_JH.CDS.2006	Oligosaccharyl transferase	870				13	12-34; 83-102; 109-131; 141-160; 167-189; 204-237; 250-272; 282-304; 313-335; 371-393; 400-419; 423-445; 491-513;
M_Parvum_JH.CDS.2959	Phosphate transport system permease protein PstC (TC 3.A.1.7.1)	627				12	17-39; 79-101; 114-136; 146-168; 197-219; 268-290; 311-345; 360-382; 403-425; 461-483; 529-551; 596-618;
M_Parvum_JH.CDS.3095	Glutathione-regulated potassium-efflux system protein KefC	403				12	5-24; 29-51; 55-77; 86-108; 113-135; 148-170; 185-207; 220-251; 266-288; 293-315; 330-352; 359-381;
M_Parvum_JH.CDS.3093	Glutathione-regulated potassium-efflux system protein KefC	686				12	4-23; 30-52; 56-73; 86-108; 113-135; 148-170; 185-207; 220-251; 266-288; 293-315; 330-352; 359-381;
M_Parvum_JH.CDS.3273	Potassium uptake protein TrkH	493				12	13-35; 39-61; 73-95; 99-121; 128-150; 179-201; 208-230; 235-257; 270-292; 321-343; 393-415; 456-478;
M_Parvum_JH.CDS.3223	Conserved protein	406				12	2-24; 29-46; 51-73; 100-122; 129-148; 153-175; 177-199; 233-255; 268-290; 305-327; 348-370; 383-405;
M_Parvum_JH.CDS.3166	hypothetical protein	438				12	12-34; 56-78; 91-110; 130-152; 159-181; 185-207; 227-249; 262-284; 296-318; 333-352; 365-387; 397-419;
M_Parvum_JH.CDS.3151	Proline/sodium symporter PutP (TC 2.A.21.2.1) @ Propionate/sodium symporter	528				12	9-31; 74-96; 132-154; 181-203; 212-234; 259-281; 304-326; 341-363; 401-423; 433-452; 459-478; 482-501;
M_Parvum_JH.CDS.2130	Multidrug efflux protein	361	Y	1-21	NPSLLALYVGVFASMALSNAV	12	7-29; 34-56; 69-86; 96-115; 122-144; 149-171; 192-214; 224-246; 253-270; 274-296; 303-325; 330-352;
M_Parvum_JH.CDS.1982	Na+ driven multidrug efflux pump	463				12	13-35; 50-72; 93-115; 135-157; 169-191; 201-223; 261-283; 293-312; 325-347; 362-384; 396-415; 420-442;
M_Parvum_JH.CDS.1970	Fosmidomycin resistance protein	394				12	12-34; 44-66; 73-91; 95-117; 130-152; 156-178; 204-226; 246-268; 275-297; 301-318; 331-353; 363-382;
M_Parvum_JH.CDS.1969	Arsenic efflux pump protein	411	Y	1-19	IPVAVWILGAVFCLIVVRQ	12	4-21; 26-45; 50-72; 95-117; 132-154; 175-197; 217-239; 241-263; 278-297; 309-331; 346-368; 388-410;
M_Parvum_JH.CDS.2653	Conserved protein	542				11	12-33; 58-80; 85-107; 111-133; 140-157; 182-199; 212-231; 266-288; 344-361; 365-384; 391-410;
M_Parvum_JH.CDS.2784	Ammonium transporter	398				11	10-32; 37-59; 95-117; 124-146; 161-180; 197-219; 223-245; 252-274; 278-297; 310-332; 347-369;
M_Parvum_JH.CDS.2838	Mg/Co/Ni transporter MgtE	407				11	20-42; 47-69; 101-123; 136-158; 173-195; 197-219; 234-256; 263-285; 315-337; 346-368; 383-405;
M_Parvum_JH.CDS.3299	Fosmidomycin resistance protein	393				11	7-29; 39-61; 74-94; 98-115; 135-154; 158-180; 209-231; 241-263; 284-306; 326-348; 360-382;
M_Parvum_JH.CDS.3282	Ammonium transporter	399				11	10-32; 44-66; 97-119; 126-148; 158-180; 193-215; 225-247; 254-276; 280-299; 319-341; 351-373;
M_Parvum_JH.CDS.3486	Probable low-affinity inorganic phosphate transporter	399				11	4-23; 44-66; 76-98; 111-133; 138-160; 167-189; 194-216; 260-279; 283-305; 318-340; 375-397;
M_Parvum_JH.CDS.2233	Ferrous iron transport protein B	649				11	265-287; 297-319; 326-348; 375-397; 410-432; 437-456; 500-522; 527-546; 551-573; 588-610; 623-645;
M_Parvum_JH.CDS.2207	Sodium/alanine symporter family protein	485				11	20-39; 74-96; 101-123; 153-175; 185-207; 214-236; 249-271; 305-327; 353-375; 396-418; 423-440;
M_Parvum_JH.CDS.2555	Xanthine permease	529				11	27-49; 54-76; 96-118; 131-153; 168-187; 194-216; 245-267; 322-344; 349-371; 380-402; 406-428;
M_Parvum_JH.CDS.2469	Na+/H+ antiporter	421				11	5-27; 34-53; 58-76; 88-110; 114-136; 149-171; 181-203; 223-254; 274-296; 301-323; 382-404;
M_Parvum_JH.CDS.2650	COG1836	401				10	7-41; 56-78; 91-110; 115-132; 158-180; 195-217; 252-274; 314-336; 341-363; 378-400;
M_Parvum_JH.CDS.2931	Permeases of the drug/metabolite transporter (DMT) superfamily	357	Y	1-26	EGMHVSAGRLAIGFAILAAVLYGISS	10	7-26; 41-60; 80-102; 107-126; 133-150; 155-177; 190-212; 216-238; 251-268; 272-294;
M_Parvum_JH.CDS.2783	Cation-transporting ATPase	858				10	73-95; 99-121; 265-287; 307-329; 653-675; 679-701; 728-750; 754-773; 793-815; 820-842;
M_Parvum_JH.CDS.2815	Transporter	316				10	21-40; 50-72; 85-107; 112-134; 143-165; 170-192; 204-226; 231-250; 263-282; 286-305;
M_Parvum_JH.CDS.2981	Iron(III) dicitrate transport system permease protein	356				10	20-42; 46-68; 75-96; 111-133; 146-163; 173-195; 216-235; 266-288; 301-323; 327-349;
M_Parvum_JH.CDS.2974	Permease of the drug/metabolite transporter (DMT) superfamily	329	Y	1-18	DLRLLIFPLLVFLGGCCY	10	5-24; 39-61; 82-101; 106-125; 138-160; 165-187; 194-216; 226-248; 255-277; 281-303;
M_Parvum_JH.CDS.3101	Transporter	357				10	20-42; 63-85; 95-114; 121-143; 172-189; 194-216; 236-258; 270-292; 307-329; 334-356;
M_Parvum_JH.CDS.3254	Preprotein translocase secY subunit (TC 3.A.5.1.1)	472				10	28-50; 60-82; 102-124; 139-161; 168-190; 221-243; 264-286; 345-367; 406-425; 429-451;
M_Parvum_JH.CDS.3156	Permease of the drug/metabolite transporter (DMT) superfamily	321	Y	1-25	DLKKLSNSVVFCSILVLLASCSYAI	10	12-34; 44-66; 85-107; 111-133; 142-164; 169-191; 204-226; 236-258; 265-287; 292-311;
M_Parvum_JH.CDS.3591	Proton/glutamate symport protein @ Sodium/glutamate symport protein	535				10	136-158; 173-195; 216-238; 273-290; 310-332; 345-367; 374-396; 416-438; 445-467; 480-502;
M_Parvum_JH.CDS.2260	Arsenical-resistance protein ACR3	354				10	7-29; 44-66; 87-109; 122-144; 161-183; 188-210; 231-249; 259-281; 294-313; 317-339;
M_Parvum_JH.CDS.2092		342				10	13-35; 46-65; 77-94; 99-121; 142-164; 179-201; 214-235; 250-272; 277-299; 303-322;
M_Parvum_JH.CDS.2730	Transporter	625				9	34-56; 71-93; 228-250; 255-277; 345-367; 377-399; 521-543; 575-597; 602-624;
M_Parvum_JH.CDS.3146	Vitamin B12 ABC transporter, permease component BtuC	350				9	21-43; 76-98; 111-128; 132-154; 161-183; 210-229; 260-282; 297-319; 324-343;
M_Parvum_JH.CDS.3446	putative permease	309				9	4-23; 36-58; 68-90; 99-121; 126-148; 164-186; 227-246; 253-275; 285-307;
M_Parvum_JH.CDS.2183	Transporter, EamA family	290	Y	1-22	NGDFIKYTAALLLFGSNGVVAA	9	5-27; 32-51; 64-86; 90-112; 124-141; 145-164; 181-203; 207-229; 250-272;
M_Parvum_JH.CDS.2096	Ferrous iron transport protein B	624				9	270-292; 324-346; 375-397; 404-426; 431-453; 489-511; 526-543; 570-589; 599-621;
M_Parvum_JH.CDS.1958	Iron(III) dicitrate transport system permease protein FecD (TC 3.A.1.14.1)	375				9	23-45; 85-107; 127-149; 159-178; 185-207; 227-249; 281-303; 318-335; 342-364;
M_Parvum_JH.CDS.2514	diguanylate cyclase/phosphodiesterase (GGDEF & EAL domains) with PAS/PAC sensor(s)	601				9	38-60; 70-92; 218-240; 255-277; 339-361; 365-387; 512-534; 554-571; 578-600;
M_Parvum_JH.CDS.2471	Integral membrane protein	336				9	13-35; 55-77; 81-103; 110-129; 144-163; 170-192; 235-257; 277-296; 300-319;
M_Parvum_JH.CDS.2765	Integral membrane protein	375				8	36-58; 68-90; 157-179; 183-205; 260-282; 292-314; 321-340; 344-361;
M_Parvum_JH.CDS.2764	Integral membrane protein	347				8	9-28; 43-65; 129-151; 155-177; 232-254; 264-286; 293-312; 316-333;
M_Parvum_JH.CDS.2736	Uncharacterized protein MJ0440	278				8	15-37; 50-69; 79-101; 114-136; 146-168; 180-197; 217-239; 251-268;
M_Parvum_JH.CDS.2724	predicted protein	314				8	7-29; 58-77; 84-106; 136-158; 171-193; 213-235; 247-269; 279-301;
M_Parvum_JH.CDS.3015	peptidase M50	441				8	5-24; 61-83; 115-137; 187-209; 229-251; 325-347; 367-389; 417-439;
M_Parvum_JH.CDS.3263		340				8	13-45; 60-82; 89-108; 139-161; 192-214; 229-251; 256-278; 298-320;
M_Parvum_JH.CDS.2380	Copper-translocating P-type ATPase (EC 3.6.3.4)	810	Y	1-23	KKTYSVSGMTCSACSLHVEKAAK	8	84-106; 116-133; 154-176; 186-208; 344-366; 370-392; 677-699; 704-726;
M_Parvum_JH.CDS.2262	hypothetical protein	293				8	13-35; 59-81; 94-113; 117-136; 176-193; 198-220; 233-255; 270-292;
M_Parvum_JH.CDS.2187	(S)-2,3-di-O-geranylgeranylglyceryl phosphate synthase	282				8	10-29; 36-58; 83-105; 126-148; 152-169; 198-220; 224-246; 259-281;
M_Parvum_JH.CDS.2181	FIG028593: membrane protein	291				8	52-74; 79-101; 114-133; 148-167; 174-193; 197-219; 231-253; 263-282;
M_Parvum_JH.CDS.2137	Membrane bound hydrogenase, MbhM subunit	333				8	4-26; 66-88; 103-125; 138-160; 180-199; 232-254; 264-286; 307-329;
M_Parvum_JH.CDS.2067	Conserved protein	306	Y	1-35	SEFNLRSAASYAGLILMMAVTSLLAILLIGPVKAA	8	9-31; 46-68; 75-97; 107-129; 141-163; 218-240; 247-269; 279-301;
M_Parvum_JH.CDS.1894		284				8	5-24; 28-50; 55-72; 82-101; 108-130; 150-172; 185-207; 231-253;
M_Parvum_JH.CDS.2491	N5-methyltetrahydromethanopterin:coenzyme M methyltransferase subunit C (EC 2.1.1.86)	281				8	17-39; 43-60; 67-89; 99-121; 142-164; 179-201; 214-236; 240-262;
M_Parvum_JH.CDS.2703	Vitamin B12 ABC transporter, permease component BtuC	315				7	10-32; 53-75; 90-112; 133-155; 175-197; 227-249; 287-309;
M_Parvum_JH.CDS.2665	predicted protein	256				7	4-26; 33-50; 75-97; 117-139; 149-166; 200-222; 226-248;
M_Parvum_JH.CDS.2985	Substrate-specific component CbiM of cobalt ECF transporter	228				7	4-26; 38-60; 75-97; 102-124; 134-151; 158-180; 184-202;
M_Parvum_JH.CDS.3030	Formate efflux transporter (TC 2.A.44 family)	284				7	35-57; 64-86; 106-128; 135-157; 167-189; 201-223; 250-272;
M_Parvum_JH.CDS.3022	Dolichol-P-glucose synthetase	333				7	5-27; 37-59; 127-149; 153-175; 228-250; 265-287; 294-313;
M_Parvum_JH.CDS.3265	Conserved protein	273				7	15-37; 44-66; 86-108; 128-150; 160-182; 212-234; 239-261;
M_Parvum_JH.CDS.3258	Conserved protein	274				7	27-49; 59-81; 133-155; 165-184; 189-211; 215-237; 250-272;
M_Parvum_JH.CDS.2364	V-type ATP synthase subunit I (EC 3.6.3.14)	661				7	357-379; 392-414; 438-460; 481-503; 518-540; 561-583; 598-620;
M_Parvum_JH.CDS.2333	Energy conserving hydrogenase Eha transmembrane protein J	284	Y	1-23	IAFLLLLIFAVFFGLLLHGIHRK	7	4-21; 61-83; 124-146; 153-175; 205-227; 229-251; 261-283;
M_Parvum_JH.CDS.2249	hypothetical protein	227				7	15-37; 42-59; 63-82; 89-111; 126-148; 161-183; 193-215;
M_Parvum_JH.CDS.2196	hypothetical protein	576				7	20-42; 47-69; 81-100; 104-126; 133-152; 156-178; 553-575;
M_Parvum_JH.CDS.2059	hypothetical protein	269	Y	1-24	DPIFICILIGTGLLAGFMSGLLGV	7	7-29; 49-71; 84-106; 149-171; 184-206; 221-243; 248-267;
M_Parvum_JH.CDS.2055	Conserved protein	257				7	21-43; 56-78; 91-113; 117-139; 146-168; 188-205; 234-256;
M_Parvum_JH.CDS.1887	Putative two-component system sensor kinase	257				7	13-35; 45-67; 84-102; 117-139; 146-168; 178-200; 213-235;
M_Parvum_JH.CDS.2490	N5-methyltetrahydromethanopterin:coenzyme M methyltransferase subunit D (EC 2.1.1.86)	287				7	20-42; 49-71; 86-108; 115-137; 180-202; 223-245; 265-286;
M_Parvum_JH.CDS.2459	Energy-conserving hydrogenase (ferredoxin), subunit B	288				7	4-26; 63-85; 89-111; 124-146; 151-173; 228-250; 265-287;
M_Parvum_JH.CDS.2442	Conserved protein	264				7	21-43; 53-73; 94-116; 126-144; 151-173; 188-210; 235-257;
M_Parvum_JH.CDS.2441	Conserved protein	271				7	26-48; 58-80; 101-123; 128-150; 155-177; 197-216; 243-265;
M_Parvum_JH.CDS.2440	Conserved protein	277				7	33-55; 65-87; 100-122; 137-154; 159-178; 203-222; 252-274;
M_Parvum_JH.CDS.2689	Transmembrane component NikQ of energizing module of nickel ECF transporter	281				6	25-47; 51-73; 80-102; 122-144; 165-187; 258-280;
M_Parvum_JH.CDS.2657	Amino acid ABC transporter permease protein	255				6	45-67; 79-101; 106-123; 144-163; 178-200; 213-235;
M_Parvum_JH.CDS.2756	Aquaporin Z	248				6	12-34; 54-76; 100-122; 142-164; 171-193; 222-244;
M_Parvum_JH.CDS.2792	Uncharacterized protein AF_2058	393				6	156-178; 183-202; 223-245; 255-277; 298-320; 335-357;
M_Parvum_JH.CDS.2837	Tungstate ABC transporter, permease protein WtpB	269	Y	1-37	AKKLRMNMFLFCCALLGALPVGLILLALLNITLGQLS	6	12-34; 59-81; 93-115; 130-152; 208-230; 240-259;
M_Parvum_JH.CDS.2823	cytochrome C-type biogenesis protein (ccdA), conjectural	222				6	13-35; 48-70; 85-104; 117-139; 161-183; 196-218;
M_Parvum_JH.CDS.2813	Glycine betaine ABC transport system, permease protein OpuAB	281				6	45-67; 72-89; 96-118; 142-164; 221-243; 248-267;
M_Parvum_JH.CDS.3031	Formate efflux transporter (TC 2.A.44 family)	289				6	29-48; 63-85; 106-128; 167-189; 201-223; 250-272;
M_Parvum_JH.CDS.3107	Conserved protein	302				6	27-49; 76-98; 128-150; 170-192; 227-249; 259-281;
M_Parvum_JH.CDS.3365	Protein-export membrane protein SecD (TC 3.A.5.1.1)	498				6	29-48; 341-363; 370-392; 397-418; 439-461; 466-488;
M_Parvum_JH.CDS.3364	Protein-export membrane protein SecF (TC 3.A.5.1.1)	301				6	21-43; 129-148; 155-177; 182-201; 222-244; 248-270;
M_Parvum_JH.CDS.3342	Core component Dace_2067 of predicted ECF transporter	182				6	7-26; 30-52; 57-79; 94-116; 123-145; 150-167;
M_Parvum_JH.CDS.3304	hypothetical protein	185	Y	1-16	TDLLLSSLLIAVGLAM	6	4-26; 38-60; 70-92; 105-127; 131-153; 166-183;
M_Parvum_JH.CDS.3278	Substrate-specific component NikM of nickel ECF transporter	254				6	7-29; 34-56; 77-99; 109-131; 151-170; 221-243;
M_Parvum_JH.CDS.3272	Conserved protein	256				6	4-23; 30-52; 62-84; 91-113; 117-136; 220-242;
M_Parvum_JH.CDS.3209	Adenosylcobinamide-phosphate synthase (EC 6.3.1.10)	305				6	51-73; 77-94; 153-175; 204-223; 243-262; 282-304;
M_Parvum_JH.CDS.3203	Uncharacterized Zn-dependent protease MJ0611	230				6	15-37; 44-66; 86-108; 129-151; 161-183; 203-225;
M_Parvum_JH.CDS.3192	Oligopeptide transport system permease protein OppC (TC 3.A.1.5.1)	269				6	7-29; 70-92; 116-138; 173-195; 202-221; 236-258;
M_Parvum_JH.CDS.3191	Oligopeptide transport system permease protein OppB (TC 3.A.1.5.1)	318	Y	1-31	NRTLARKIVRYAVSLLIVVLLVFLLPRCMPG	6	9-26; 102-124; 136-158; 178-200; 240-262; 286-308;
M_Parvum_JH.CDS.3170	Tungstate ABC transporter, permease protein WtpB	268				6	15-37; 58-80; 95-117; 124-146; 194-216; 237-259;
M_Parvum_JH.CDS.3140	hypothetical protein	220				6	13-32; 47-69; 82-104; 117-139; 152-174; 194-216;
M_Parvum_JH.CDS.3136	hypothetical protein	238				6	12-34; 44-66; 78-100; 120-139; 151-173; 193-215;
M_Parvum_JH.CDS.3479	hypothetical protein	235				6	12-34; 44-63; 76-98; 113-135; 148-170; 190-212;
M_Parvum_JH.CDS.3507	membrane protein, putative	208				6	7-25; 45-67; 87-109; 113-130; 159-181; 185-203;
M_Parvum_JH.CDS.3557	Transcriptional regulator	196				6	20-42; 46-68; 75-97; 107-129; 136-158; 163-185;
M_Parvum_JH.CDS.2404	Multidrug resistance ABC transporter ATP-binding and permease protein	578				6	19-41; 56-78; 133-155; 159-181; 239-261; 276-298;
M_Parvum_JH.CDS.2347	Conserved protein	189				6	20-42; 46-68; 75-92; 97-119; 126-148; 158-180;
M_Parvum_JH.CDS.2330	Energy conserving hydrogenase Eha transmembrane protein G	206				6	10-32; 37-59; 64-86; 107-140; 155-172; 177-199;
M_Parvum_JH.CDS.3527	hypothetical protein	238				6	12-34; 49-67; 80-102; 117-139; 151-173; 193-215;
M_Parvum_JH.CDS.2248	hypothetical protein	280				6	57-79; 94-111; 118-140; 188-210; 217-239; 249-268;
M_Parvum_JH.CDS.2086	ABC-type nitrate/sulfonate/bicarbonate transport system, permease component	253				6	7-29; 39-61; 66-88; 114-136; 188-210; 220-242;
M_Parvum_JH.CDS.1888	Multiple antibiotic resistance protein marC	211				6	10-32; 44-66; 76-98; 119-141; 146-168; 180-202;
M_Parvum_JH.CDS.1995	hypothetical protein	182				6	13-32; 36-58; 63-80; 90-112; 119-141; 151-173;
M_Parvum_JH.CDS.1963	hypothetical protein	282				6	20-42; 46-68; 89-111; 126-148; 169-191; 225-247;
M_Parvum_JH.CDS.2554	hypothetical protein	366				6	37-56; 66-88; 127-149; 159-181; 215-237; 247-269;
M_Parvum_JH.CDS.2489	N5-methyltetrahydromethanopterin:coenzyme M methyltransferase subunit E (EC 2.1.1.86)	295	Y	1-23	QEIIIGIGVTALAGALAAVAGAA	6	5-24; 75-97; 139-161; 165-187; 230-252; 257-276;
M_Parvum_JH.CDS.2649	hypothetical protein	175				6	13-32; 36-58; 65-87; 91-113; 120-139; 143-165;
M_Parvum_JH.CDS.2721	Pheromone shutdown protein	423				5	255-277; 284-306; 316-338; 371-393; 403-422;
M_Parvum_JH.CDS.2718	Cobalamin synthase (EC 2.7.8.26)	246				5	31-53; 58-75; 106-128; 133-155; 176-207;
M_Parvum_JH.CDS.2926	Transmembrane component of energizing module of predicted tryptophan ECF transporter	255				5	13-35; 40-62; 69-91; 106-128; 235-254;
M_Parvum_JH.CDS.2925	Substrate-specific component TrpP of tryptophan ECF transporter	647	Y	1-19	KSRDIALVGILLAAGAIAR	5	7-24; 28-47; 54-73; 104-126; 139-161;
M_Parvum_JH.CDS.2840	Conserved protein	325				5	23-42; 47-69; 82-104; 111-133; 165-187;
M_Parvum_JH.CDS.2808	Lead, cadmium, zinc and mercury transporting ATPase (EC 3.6.3.3) (EC 3.6.3.5); Copper-translocating P-type ATPase (EC 3.6.3.4)	636				5	13-35; 45-64; 242-264; 279-301; 580-602;
M_Parvum_JH.CDS.3344		266				5	20-39; 44-66; 71-90; 95-117; 243-265;
M_Parvum_JH.CDS.3173	Conserved protein	334	Y	1-23	KRLEAAFAVILILLSLTAGVSAH	5	7-29; 195-217; 230-252; 262-284; 296-318;
M_Parvum_JH.CDS.2331	Energy conserving hydrogenase Eha proton-sodium antiporter homolog protein H	212				5	15-37; 74-96; 116-138; 145-167; 187-206;
M_Parvum_JH.CDS.3555	Benzodiazepine receptor TspO	163				5	12-34; 54-76; 83-105; 110-132; 139-161;
M_Parvum_JH.CDS.2267	Similar to carbon monoxide dehydrogenase corrinoid/iron-sulfur protein	356				5	202-224; 228-250; 262-281; 285-307; 327-349;
M_Parvum_JH.CDS.2154		220				5	26-48; 69-91; 123-145; 166-188; 192-211;
M_Parvum_JH.CDS.2151	Conserved protein	209				5	20-42; 68-90; 105-127; 159-181; 186-208;
M_Parvum_JH.CDS.2030	Phosphatidate cytidylyltransferase (EC 2.7.7.41)	193	Y	1-29	ELLMTAAMACLWAVWIMIPAYIPNPAAAL	5	15-37; 58-77; 88-110; 131-153; 158-175;
M_Parvum_JH.CDS.1911	ABC-type tungstate transport system, permease protein	235				5	32-54; 61-83; 103-125; 146-168; 201-223;
M_Parvum_JH.CDS.1869	Substrate-specific component BioY of biotin ECF transporter	176				5	10-32; 52-71; 81-103; 110-132; 137-159;
M_Parvum_JH.CDS.2553	hypothetical protein	200				5	24-46; 56-78; 91-113; 123-145; 152-174;
M_Parvum_JH.CDS.2525	membrane protein	262				5	5-27; 40-62; 77-99; 120-142; 157-179;
M_Parvum_JH.CDS.2502	ABC-type transport system involved in multi-copper enzyme maturation, permease component	210				5	27-49; 88-110; 120-142; 151-170; 180-202;
M_Parvum_JH.CDS.2655	polar amino acid ABC transporter, inner membrane subunit	228				4	20-42; 54-76; 81-103; 188-210;
M_Parvum_JH.CDS.2762	Hemolysins and related proteins containing CBS domains	420				4	5-27; 58-80; 85-107; 120-142;
M_Parvum_JH.CDS.2970	hypothetical protein	183				4	48-70; 85-107; 114-136; 151-173;
M_Parvum_JH.CDS.2963	Cobalt-zinc-cadmium resistance protein	307				4	13-35; 79-101; 114-133; 170-192;
M_Parvum_JH.CDS.3338	BatA	313	Y	1-28	PGFSYPLYLLFLFILPLLWYWYHKAAAE	4	4-23; 57-74; 170-192; 288-307;
M_Parvum_JH.CDS.3256	Integral membrane protein	211				4	12-29; 49-71; 132-151; 166-188;
M_Parvum_JH.CDS.3185	hypothetical protein	139				4	5-27; 31-53; 87-109; 113-135;
M_Parvum_JH.CDS.3478		155				4	9-28; 43-65; 92-114; 118-140;
M_Parvum_JH.CDS.2403	ABC transporter, ATP-binding/permease protein	639				4	44-66; 87-109; 174-205; 290-312;
M_Parvum_JH.CDS.2325	Energy conserving hydrogenase Eha transmembrane protein B	162				4	7-26; 74-96; 103-125; 130-147;
M_Parvum_JH.CDS.2300	CDP-diacylglycerol--glycerol-3-phosphate 3-phosphatidyltransferase (EC 2.7.8.5)	211				4	31-53; 112-134; 155-174; 178-200;
M_Parvum_JH.CDS.2286	CDP-diacylglycerol--glycerol-3-phosphate 3-phosphatidyltransferase (EC 2.7.8.5)	215				4	31-53; 92-114; 121-143; 171-193;
M_Parvum_JH.CDS.2253		144				4	24-41; 61-83; 90-107; 111-133;
M_Parvum_JH.CDS.2250	hypothetical protein	110				4	7-29; 33-55; 62-81; 86-108;
M_Parvum_JH.CDS.2144	Membrane bound hydrogenase, MbhF subunit	177				4	13-32; 37-56; 77-99; 119-141;
M_Parvum_JH.CDS.70	hypothetical protein	106				4	5-27; 32-49; 56-78; 82-104;
M_Parvum_JH.CDS.1866	Transmembrane component BioN of energizing module of biotin ECF transporter	208	Y	1-36	SDIRFRLLSLVLLSVLCFADLVGAAAVFCWWLAFGA	4	13-35; 50-72; 79-101; 185-207;
M_Parvum_JH.CDS.2007	Glycosyl transferase, group 2 family protein	376				4	7-29; 290-312; 314-336; 341-360;
M_Parvum_JH.CDS.1993	Probable protease HtpX homolog (EC 3.4.24.-)	304				4	13-35; 39-58; 158-180; 190-212;
M_Parvum_JH.CDS.1983	hypothetical protein	153				4	20-42; 57-76; 89-108; 112-134;
M_Parvum_JH.CDS.2547	Cell division protein FtsX	413				4	33-55; 284-306; 337-359; 374-396;
M_Parvum_JH.CDS.2467	hypothetical protein	170				4	7-25; 30-47; 75-97; 130-152;
M_Parvum_JH.CDS.2648	hypothetical protein	637				4	483-505; 525-547; 577-599; 614-636;
M_Parvum_JH.CDS.2859	hypothetical protein	84				3	5-24; 31-50; 60-82;
M_Parvum_JH.CDS.1607	hypothetical protein	213				3	10-27; 40-57; 62-84;
M_Parvum_JH.CDS.3161	Potassium efflux system kefA / Small-conductance mechanosensitive channel	309				3	22-41; 62-84; 99-121;
M_Parvum_JH.CDS.3158	Putative activity regulator of membrane protease YbbK	154				3	4-26; 31-53; 58-80;
M_Parvum_JH.CDS.3469	hypothetical protein	350				3	257-276; 281-303; 318-338;
M_Parvum_JH.CDS.2334		82	Y	1-19	KYIPLAACISVAFYVVLML	3	4-21; 28-49; 59-81;
M_Parvum_JH.CDS.2327	Energy conserving hydrogenase Eha transmembrane protein D	79				3	4-23; 30-45; 50-72;
M_Parvum_JH.CDS.2272	RNase L inhibitor	229				3	127-149; 164-183; 203-222;
M_Parvum_JH.CDS.2259		88	Y	1-22	APSKTLIAASLLLAWMGTVASI	3	7-26; 30-52; 65-87;
M_Parvum_JH.CDS.2149	Membrane bound hydrogenase, MbhA subunit	179				3	5-27; 37-59; 72-94;
M_Parvum_JH.CDS.2148	Membrane bound hydrogenase, MbhB subunit	86				3	4-26; 33-55; 59-81;
M_Parvum_JH.CDS.2147	Membrane bound hydrogenase, MbhC subunit	125				3	4-26; 38-60; 70-92;
M_Parvum_JH.CDS.2146	Membrane bound hydrogenase, MbhD subunit	90				3	10-29; 34-56; 60-79;
M_Parvum_JH.CDS.2143	Membrane bound hydrogenase, MbhG subunit	115				3	5-23; 30-49; 77-99;
M_Parvum_JH.CDS.2040	Potassium efflux system kefA / Small-conductance mechanosensitive channel	287				3	26-48; 64-86; 101-123;
M_Parvum_JH.CDS.2028		112				3	10-32; 52-74; 78-100;
M_Parvum_JH.CDS.1918	hypothetical protein	343				3	199-221; 255-277; 284-303;
M_Parvum_JH.CDS.2707	Vitamin B12 ABC transporter, B12-binding component BtuF	335	Y	1-23	KHLRILLIFLLALAVFSGSALGW	2	7-29; 310-332;
M_Parvum_JH.CDS.2704		216	Y	1-27	SKNHTKQIFILLLILFAVFSFTGAAAA	2	9-28; 195-212;
M_Parvum_JH.CDS.2699	Transcriptional regulator, ArsR family	199				2	105-127; 168-190;
M_Parvum_JH.CDS.2685	hypothetical protein	280				2	203-225; 238-260;
M_Parvum_JH.CDS.2658	hypothetical protein	83				2	12-34; 49-71;
M_Parvum_JH.CDS.2752	Dolichol-phosphate mannosyltransferase	308				2	227-249; 259-281;
M_Parvum_JH.CDS.2922	hypothetical protein	499				2	220-242; 247-269;
M_Parvum_JH.CDS.1134		52				2	13-32; 36-51;
M_Parvum_JH.CDS.2831	hypothetical protein	256	Y	1-26	NLLYNLGKVLILVLMIGLFFGAASAA	2	7-29; 231-253;
M_Parvum_JH.CDS.2865	hypothetical protein	192				2	21-55; 65-87;
M_Parvum_JH.CDS.2995	hypothetical protein	88				2	12-34; 54-76;
M_Parvum_JH.CDS.2986	Additional substrate-specific component CbiN of cobalt ECF transporter	104	Y	1-24	KKAHLEILVGILVIVLLVVATLAF	2	7-29; 67-89;
M_Parvum_JH.CDS.3029	hypothetical protein	187				2	5-27; 37-59;
M_Parvum_JH.CDS.3018	Predicted cell-wall-anchored protein SasA (LPXTG motif)	367	Y	1-25	KKITYILLALLVCAMFIGTGSAFTY	2	7-29; 334-356;
M_Parvum_JH.CDS.3003	Clostripain	678	Y	1-30	TAGGVFQKTLILGGIIVLILSAMILPVSAS	2	12-31; 658-675;
M_Parvum_JH.CDS.3110	hypothetical protein	143				2	16-38; 53-71;
M_Parvum_JH.CDS.3339	hypothetical protein	474	Y	1-21	RCRFLLLLLVLSLFIVPAAAE	2	5-27; 338-360;
M_Parvum_JH.CDS.3335	hypothetical protein	298	Y	1-31	TGNSHLGKIILTAILMIFLFSVGTGSAAFAE	2	7-29; 278-295;
M_Parvum_JH.CDS.3296	S-layer-like array protein	433	Y	1-24	RTSILALLAVLAVLSLLCLPVSAA	2	5-27; 408-430;
M_Parvum_JH.CDS.3217	Outer membrane protein	394	Y	1-24	NIMIKRILAVLLLLLFLCGPVSAV	2	9-31; 347-369;
M_Parvum_JH.CDS.3214	Predicted cell-wall-anchored protein SasA (LPXTG motif)	748	Y	1-25	KTTKIMGAILAVFLALALFAGAGAA	2	7-29; 723-745;
M_Parvum_JH.CDS.3210	hypothetical protein	184				2	131-153; 158-180;
M_Parvum_JH.CDS.3154	Magnesium and cobalt transport protein CorA	314				2	257-276; 286-308;
M_Parvum_JH.CDS.3149	hypothetical protein	949	Y	1-55	EWMRRVPSIINSKKALLLINPDKTNLSSRSSRSRIYTWVLILLCIGLLAGAASAA	2	36-58; 925-947;
M_Parvum_JH.CDS.3148	Streptococcal hemagglutinin protein	2644	Y	1-35	NENTKKSAKSPMQHAWKILLVLLCIGLLVGAVSAA	2	19-41; 2619-2641;
M_Parvum_JH.CDS.3393		300				2	235-257; 272-294;
M_Parvum_JH.CDS.3482		66	Y	1-30	ITMTNYRIRVISCLILLVLFSSIPTILLRA	2	7-29; 42-64;
M_Parvum_JH.CDS.3474	Transcriptional regulator, ArsR family	286	Y	1-28	PFRYKIHIFLCVVILCVLAGVCGPVSAF	2	7-29; 94-116;
M_Parvum_JH.CDS.3504	hypothetical protein	67				2	12-34; 39-57;
M_Parvum_JH.CDS.3500	hypothetical protein	184				2	119-141; 145-167;
M_Parvum_JH.CDS.3488	membrane-flanked domain	200				2	20-42; 46-68;
M_Parvum_JH.CDS.3562	hypothetical protein	398	Y	1-24	SRRIHAVLLLLLAAVLFSGAGQAA	2	5-27; 370-392;
M_Parvum_JH.CDS.2376		60				2	5-27; 32-54;
M_Parvum_JH.CDS.2365	V-type ATP synthase subunit K (EC 3.6.3.14)	83				2	13-35; 60-82;
M_Parvum_JH.CDS.523	hypothetical protein	65	Y	1-22	IMKKTAYILLAALFVCTAVISA	2	7-26; 31-53;
M_Parvum_JH.CDS.2329	Energy conserving hydrogenase Eha transmembrane protein F	170				2	38-57; 148-165;
M_Parvum_JH.CDS.2328	Energy conserving hydrogenase Eha transmembrane protein E	80				2	7-24; 52-74;
M_Parvum_JH.CDS.2326	Energy conserving hydrogenase Eha transmembrane protein C	79				2	2-20; 40-62;
M_Parvum_JH.CDS.2293	hypothetical protein	129	Y	1-21	VMAGVLGIASLFIVGVFALAA	2	7-29; 39-56;
M_Parvum_JH.CDS.3537	hypothetical protein	118				2	13-35; 40-62;
M_Parvum_JH.CDS.3530		60	Y	1-22	TNNRISCLILLVLLSISPGFLL	2	7-26; 36-58;
M_Parvum_JH.CDS.3554		105				2	42-64; 68-90;
M_Parvum_JH.CDS.2258	hypothetical protein	569	Y	1-33	KANPAAAAALLAVIAAVMLITLVAGGGTLLYAA	2	7-29; 427-449;
M_Parvum_JH.CDS.2256	hypothetical protein	281	Y	1-24	NKRVAAALILILLAGLILAGQLAT	2	5-24; 254-276;
M_Parvum_JH.CDS.2254	hypothetical protein	421	Y	1-21	RPTLLTGLLLLFSLLSFMYAW	2	5-22; 29-51;
M_Parvum_JH.CDS.2252	hypothetical protein	258				2	10-32; 39-61;
M_Parvum_JH.CDS.2246	Uncharacterized protein MJ1433	251				2	13-32; 42-64;
M_Parvum_JH.CDS.2214	hypothetical protein	550	Y	1-24	KRLLVLLFLLVLCISPASGFVLAE	2	5-24; 529-546;
M_Parvum_JH.CDS.2145	Membrane bound hydrogenase, MbhE subunit	94				2	12-34; 72-89;
M_Parvum_JH.CDS.2141	Membrane bound hydrogenase, MbhI subunit	112				2	9-31; 94-111;
M_Parvum_JH.CDS.2126	hypothetical protein	109				2	4-23; 44-66;
M_Parvum_JH.CDS.2117	hypothetical protein	111	Y	1-22	KKILIASVLCVLLFSIGTAGCI	2	7-29; 49-66;
M_Parvum_JH.CDS.2104	Flagellar hook-associated protein FliD	309	Y	1-23	KKTSYLFIALIVLFLFAGAASAQ	2	5-27; 284-306;
M_Parvum_JH.CDS.2066	hypothetical protein	104				2	7-29; 33-55;
M_Parvum_JH.CDS.2061	hypothetical protein	72				2	24-46; 50-67;
M_Parvum_JH.CDS.1919	hypothetical protein	257				2	198-220; 224-241;
M_Parvum_JH.CDS.1883	ABC1 family protein	547				2	492-509; 514-536;
M_Parvum_JH.CDS.1878	Signal peptidase I (EC 3.4.21.89)	224				2	22-44; 179-201;
M_Parvum_JH.CDS.2019	hypothetical protein	97				2	13-35; 55-77;
M_Parvum_JH.CDS.770	hypothetical protein	59				2	5-27; 34-56;
M_Parvum_JH.CDS.2545	S-layer domain	391	Y	1-29	NRNNLRRILIAACIVCALILSGTGAVSAA	2	9-31; 360-382;
M_Parvum_JH.CDS.2534	hypothetical protein	174				2	30-52; 57-76;
M_Parvum_JH.CDS.2445	Cardiolipin synthetase (EC 2.7.8.-)	499				2	15-37; 44-66;
M_Parvum_JH.CDS.2444		56				2	5-24; 29-48;
M_Parvum_JH.CDS.2431	hypothetical protein	198				2	109-131; 136-153;
M_Parvum_JH.CDS.2705	Cell surface protein	1236	Y	1-26	KKMREFLYLLFIIVLMICTIGVASAD	1	7-26;
M_Parvum_JH.CDS.879	hypothetical protein	192	Y	1-15	ILLALFAVPAAANSA	1	162-184;
M_Parvum_JH.CDS.2663		389				1	74-96;
M_Parvum_JH.CDS.2751	hypothetical protein	216				1	21-43;
M_Parvum_JH.CDS.2732		411				1	15-37;
M_Parvum_JH.CDS.2941	Branched-chain amino acid ABC transporter, amino acid-binding protein (TC 3.A.1.4.1)	407				1	13-35;
M_Parvum_JH.CDS.2933		41				1	13-31;
M_Parvum_JH.CDS.2932	hypothetical protein	163				1	145-162;
M_Parvum_JH.CDS.2923	hypothetical protein	256				1	215-237;
M_Parvum_JH.CDS.2795	hypothetical protein	128	Y	1-34	ERKPLLIIAGLVCLAAVIGLIILFTGGASLTAGT	1	7-29;
M_Parvum_JH.CDS.2793	hypothetical protein	182	Y	1-26	NLSRIFSLIMIAALLLLFIPGQALAN	1	7-26;
M_Parvum_JH.CDS.2835	Tungstate ABC transporter, periplasmic substrate-binding protein WtpA	329	Y	1-21	DKRGYLAIGFLIILFTAGSGC	1	7-29;
M_Parvum_JH.CDS.2833	hypothetical protein	280	Y	1-21	KLRIILLTLLAVFCLVSAAAA	1	5-27;
M_Parvum_JH.CDS.2832	unnamed protein product	394	Y	1-20	KRFGILILLLLLLVPAVSAA	1	368-390;
M_Parvum_JH.CDS.2825	Glycerophosphoryl diester phosphodiesterase (EC 3.1.4.46)	274				1	5-24;
M_Parvum_JH.CDS.2812	Glycine betaine ABC transport system, glycine betaine-binding protein OpuAC	290	Y	1-32	NQKKTTLIIITGLLVLLVLFTAGCVSQPSEPA	1	7-26;
M_Parvum_JH.CDS.2866	ATP-dependent protease La (EC 3.4.21.53)	673				1	167-198;
M_Parvum_JH.CDS.2860	hypothetical protein	254				1	33-55;
M_Parvum_JH.CDS.2858	hypothetical protein	533	Y	1-17	LILLLAGAFCIVPAGAD	1	511-530;
M_Parvum_JH.CDS.2852	hypothetical protein	258	Y	1-31	NVKLLGGVFVVLLACVCAAGCVGTQPPAETA	1	5-27;
M_Parvum_JH.CDS.2980	Iron(III) dicitrate-binding protein	376	Y	1-20	KKLSALLLVFVIALACMSAG	1	7-24;
M_Parvum_JH.CDS.2958	Phosphate ABC transporter, periplasmic phosphate-binding protein PstS (TC 3.A.1.7.1)	278	Y	1-32	VMKRKTMSIVGAAALLFAVFLVFASGCVSQGE	1	7-29;
M_Parvum_JH.CDS.3072		199				1	13-35;
M_Parvum_JH.CDS.3125	Uncharacterized protein MJ1141	241				1	25-47;
M_Parvum_JH.CDS.1641		84				1	28-46;
M_Parvum_JH.CDS.3383	hypothetical protein	261				1	105-127;
M_Parvum_JH.CDS.3371		389	Y	1-24	KYAARLFLLVLLAAVIISAGCVAK	1	7-24;
M_Parvum_JH.CDS.3345	hypothetical protein	306	Y	1-26	KKSSFVAMITFAVIFAFLFVPAVSAE	1	5-24;
M_Parvum_JH.CDS.3341	hypothetical protein	266	Y	1-25	GPVQKRILITLSIFGIIIAGFAIAE	1	7-29;
M_Parvum_JH.CDS.3334	hypothetical protein	326	Y	1-28	RHMNYLERVLCVALLLIIVGCWHAAAAD	1	5-27;
M_Parvum_JH.CDS.3303	hypothetical protein	162	Y	1-22	KYIPAVLLFAVMIVLSAGCIGL	1	4-23;
M_Parvum_JH.CDS.3292	Amino acid ABC transporter, periplasmic amino acid-binding protein	263	Y	1-22	DRKVFLGAIIALLVVAAVLTAG	1	5-27;
M_Parvum_JH.CDS.3291	Phosphoribosylaminoimidazole carboxylase catalytic subunit (EC 4.1.1.21)	129				1	54-73;
M_Parvum_JH.CDS.3284	hypothetical protein	158				1	35-57;
M_Parvum_JH.CDS.3208	hypothetical protein	125	Y	1-33	ETYLKIPAVIFAVCMISTGVALGFAGFGNANAF	1	7-29;
M_Parvum_JH.CDS.3200	hypothetical protein	280				1	12-34;
M_Parvum_JH.CDS.3190	Oligopeptide ABC transporter, periplasmic oligopeptide-binding protein OppA (TC 3.A.1.5.1)	529	Y	1-23	FGKNTFIIAGIIFLTLLFTAAAG	1	7-29;
M_Parvum_JH.CDS.1434	Transmembrane component of energizing module of predicted tryptophan ECF transporter	104				1	84-103;
M_Parvum_JH.CDS.3168	Molybdenum ABC transporter, periplasmic molybdenum-binding protein ModA (TC 3.A.1.8.1)	263	Y	1-21	KKIIGIFCLVLLLAGVILTAG	1	7-29;
M_Parvum_JH.CDS.3159	Putative stomatin/prohibitin-family membrane protease subunit YbbK	345				1	7-29;
M_Parvum_JH.CDS.3153		174	Y	1-36	TIFIVLNLVVYIMKKFGFFIVVLLLLLMVVGMAGCV	1	5-27;
M_Parvum_JH.CDS.3150	hypothetical protein	415				1	30-52;
M_Parvum_JH.CDS.1399		38				1	20-37;
M_Parvum_JH.CDS.3139	hypothetical protein	47				1	13-35;
M_Parvum_JH.CDS.3138		196	Y	1-27	MKLRIKILAACICILLLIISAGCILPE	1	7-29;
M_Parvum_JH.CDS.3137	hypothetical protein	141				1	13-35;
M_Parvum_JH.CDS.3394		51				1	27-49;
M_Parvum_JH.CDS.3480		141				1	12-34;
M_Parvum_JH.CDS.3477	hypothetical protein	48				1	20-42;
M_Parvum_JH.CDS.3476		81	Y	1-24	KQIMKLIPILICLLVMSMMFVSAV	1	7-29;
M_Parvum_JH.CDS.3475		148	Y	1-23	KIQILFIGMLLLTACCVMPAGAA	1	5-24;
M_Parvum_JH.CDS.3473	hypothetical protein	31				1	11-30;
M_Parvum_JH.CDS.3464	hypothetical protein	348	Y	1-24	KKPRILLFSLLILLLLAAGIGLAA	1	7-29;
M_Parvum_JH.CDS.3463	hypothetical protein	278	Y	1-26	KILKKLLAAVLIFGMIISSAVSVGAM	1	7-29;
M_Parvum_JH.CDS.3460	hypothetical protein	424	Y	1-26	KKIILLAVLLVIISSAGCYLCILSAN	1	5-27;
M_Parvum_JH.CDS.3513	hypothetical protein	53				1	30-52;
M_Parvum_JH.CDS.1784		49				1	25-47;
M_Parvum_JH.CDS.3498		114	Y	1-23	KKMILAGMTCMVLLLVVCTAGCI	1	5-27;
M_Parvum_JH.CDS.3489	hypothetical protein	81				1	59-78;
M_Parvum_JH.CDS.2396	hypothetical protein	435				1	60-82;
M_Parvum_JH.CDS.2362	hypothetical protein	263	Y	1-29	NKPGRTTVSVLISALLVVGIMLTAGCVGL	1	9-31;
M_Parvum_JH.CDS.2359		129				1	36-58;
M_Parvum_JH.CDS.2355	Dinucleotide-utilizing enzymes involved in molybdopterin and thiamine biosynthesis family 2	236				1	25-47;
M_Parvum_JH.CDS.2354	Stress-responsive transcriptional regulator	81				1	35-57;
M_Parvum_JH.CDS.2297	Outer membrane protein	243	Y	1-24	KKNVLAILLLFAVFALFAFPAAAE	1	5-24;
M_Parvum_JH.CDS.2292	ABC-type amino acid transport, signal transduction systems, periplasmic component/domain	553	Y	1-37	TRQILHILTFCLLLAIILTTGCIASGQLTPVPGDHAA	1	5-27;
M_Parvum_JH.CDS.3535	hypothetical protein	408	Y	1-24	SKTYHIPLLLCLMLITLLITAGCL	1	7-29;
M_Parvum_JH.CDS.3529		132				1	12-34;
M_Parvum_JH.CDS.3528		481	Y	1-27	IKILSKLLSVFVCLCMLTVIVPGVCAS	1	9-31;
M_Parvum_JH.CDS.2257	hypothetical protein	514	Y	1-44	THAQHKFLTTKRSGIPGIVQRSAVLLLILTLFLAGGFSGSAAAE	1	343-365;
M_Parvum_JH.CDS.431	hypothetical protein	39				1	20-37;
M_Parvum_JH.CDS.420		37				1	10-32;
M_Parvum_JH.CDS.410		54				1	5-27;
M_Parvum_JH.CDS.2221		141	Y	1-22	EKHTVILFLLVLAVLTGGICSA	1	7-29;
M_Parvum_JH.CDS.2218	hypothetical protein	531	Y	1-30	SRILAVLIVLFAVLLVFSSGCVSPTGSFNT	1	7-29;
M_Parvum_JH.CDS.2216		120	Y	1-30	LTRPERRAAGILILVILLLALLYLGTVHLI	1	9-31;
M_Parvum_JH.CDS.2171	hypothetical protein	83				1	10-32;
M_Parvum_JH.CDS.2170	hypothetical protein	146				1	22-44;
M_Parvum_JH.CDS.2166	hypothetical protein	147	Y	1-21	RKSAFLLILILIFAVISTAGC	1	5-27;
M_Parvum_JH.CDS.2159		252	Y	1-25	RFMKRIAAFLLILAVILSAGCLIPL	1	7-26;
M_Parvum_JH.CDS.1837		41	Y	1-18	REATVSILILLDASLLAV	1	7-29;
M_Parvum_JH.CDS.2101	Late competence protein ComEC, DNA transport	336				1	20-42;
M_Parvum_JH.CDS.251		42				1	5-27;
M_Parvum_JH.CDS.2085	ABC-type nitrate/sulfonate/bicarbonate transport systems, periplasmic components	404	Y	1-21	QKKLILIFMALVMCVMVVFTA	1	5-22;
M_Parvum_JH.CDS.2071	hypothetical protein	182				1	13-35;
M_Parvum_JH.CDS.1865		93				1	15-37;
M_Parvum_JH.CDS.11		49				1	15-37;
M_Parvum_JH.CDS.1974	hypothetical protein	138				1	13-35;
M_Parvum_JH.CDS.1973	Methyl-accepting chemotaxis protein	565	Y	1-26	TRNQVMMIGVAGILLILIITSGCIAF	1	7-29;
M_Parvum_JH.CDS.1972	Methyl-accepting chemotaxis protein	563	Y	1-27	KPVTPSSIVIIGILLLILAAAGCIAAP	1	7-29;
M_Parvum_JH.CDS.1956	Vitamin B12 ABC transporter, B12-binding component BtuF	333	Y	1-30	KKLLIMSGIVLTMLCIIFAAGCITNGSSGS	1	5-27;
M_Parvum_JH.CDS.2562	hypothetical protein	241				1	13-35;
M_Parvum_JH.CDS.2561	hypothetical protein	209				1	12-34;
M_Parvum_JH.CDS.2560	hypothetical protein	271				1	7-29;
M_Parvum_JH.CDS.2559	Probable extracellular nuclease	687	Y	1-45	SGGLDMKNESGVSSVVGVVLLLLLVVLAASVIGITLSTATQNAAE	1	13-35;
M_Parvum_JH.CDS.2558		132				1	15-37;
M_Parvum_JH.CDS.2557		133				1	13-35;
M_Parvum_JH.CDS.2552	ADP-ribose pyrophosphatase (EC 3.6.1.13)	336				1	45-67;
M_Parvum_JH.CDS.740		37				1	10-32;
M_Parvum_JH.CDS.2523	hypothetical protein	242				1	13-35;
M_Parvum_JH.CDS.2522	hypothetical protein	235				1	13-35;
M_Parvum_JH.CDS.2521	hypothetical protein	217	Y	1-27	KFMTKDSAVSPVVGVMLMLVVTIIVAA	1	13-35;
M_Parvum_JH.CDS.2520	hypothetical protein	229				1	20-42;
M_Parvum_JH.CDS.2519	hypothetical protein	225				1	13-35;
M_Parvum_JH.CDS.2518	hypothetical protein	211	Y	1-51	KKTKMLKKHRSDRDSAVSPVVGVMLMLVVTIIVAALVAAFAGGIGTTTEAA	1	21-43;
M_Parvum_JH.CDS.2517	Outer membrane autotransporter barrel domain protein	825				1	21-40;
M_Parvum_JH.CDS.2516	Conserved protein	578				1	13-35;
M_Parvum_JH.CDS.2513	predicted protein	141				1	13-35;
M_Parvum_JH.CDS.2512	hypothetical protein	267				1	12-34;
M_Parvum_JH.CDS.709	hypothetical protein	160				1	7-29;
M_Parvum_JH.CDS.2510	hypothetical protein	153				1	12-34;
M_Parvum_JH.CDS.705		37				1	10-27;
M_Parvum_JH.CDS.2495	N5-methyltetrahydromethanopterin:coenzyme M methyltransferase subunit A (EC 2.1.1.86)	246				1	220-242;
M_Parvum_JH.CDS.2494	N5-methyltetrahydromethanopterin:coenzyme M methyltransferase subunit F (EC 2.1.1.86)	62				1	39-61;
M_Parvum_JH.CDS.2493	N5-methyltetrahydromethanopterin:coenzyme M methyltransferase subunit A (EC 2.1.1.86)	245				1	222-244;
M_Parvum_JH.CDS.2492	N5-methyltetrahydromethanopterin:coenzyme M methyltransferase subunit B (EC 2.1.1.86)	98				1	75-97;
M_Parvum_JH.CDS.2479	Conserved protein	566	Y	1-25	VIELARHAFSVITLLFLSVLCISAA	1	12-34;
M_Parvum_JH.CDS.2446	hypothetical protein	188	Y	1-20	KKIWYVFGMLIVLTGMILSA	1	4-26;
M_Parvum_JH.CDS.2437	Preprotein translocase subunit SecE (TC 3.A.5.1.1)	81				1	54-76;
M_Parvum_JH.CDS.2647	FOG: PKD repeat	565	Y	1-25	ILKRLILVLLAMFLVMGCAGAVSAE	1	7-24;
M_Parvum_JH.CDS.2576	Ferredoxin	265				1	201-223;
M_Parvum_JH.CDS.782		51				1	26-48;
M_Parvum_JH.CDS.2567	hypothetical protein	343	Y	1-20	KYTKLILAVLAVIIAGVIAA	1	7-29;
M_Parvum_JH.CDS.2706	Vitamin B12 ABC transporter, B12-binding component BtuF	660	Y	1-25	KLKRFELLIVLLLFLFTVCGTSSAS	0
M_Parvum_JH.CDS.957	ADP-ribosylglycohydrolase	279	Y	1-22	NELRARIIGGLFGCAAGDALGA	0
M_Parvum_JH.CDS.2714	hypothetical protein	91	Y	1-22	KKFLTAGLVLLLLIISAGCIAQ	0
M_Parvum_JH.CDS.1167		41	Y	1-24	LRKNPRAGFSYVLILSFFEPVRGV	0
M_Parvum_JH.CDS.2778	Putative O-antigen synthesis protein, WbyH	437	Y	1-16	KWAILGGGLTGVTLAR	0
M_Parvum_JH.CDS.2834	Vitamin B12 ABC transporter, B12-binding component BtuF	182	Y	1-19	RNLLLILVIFACICAAGCI	0
M_Parvum_JH.CDS.2851	VgrG protein	209	Y	1-19	GKVLTIMLCLLCVAGGAAV	0
M_Parvum_JH.CDS.2978	Cobyric acid synthase (EC 6.3.5.10)	277	Y	1-28	AKKLMIQGTMSNVGKTTLTAGLCRILAQ	0
M_Parvum_JH.CDS.3021	Glycosyltransferase	238	Y	1-18	NRVSVTAVLPVFNDVEAL	0
M_Parvum_JH.CDS.3020	Phytoene desaturase (EC 1.14.99.-)	413	Y	1-20	KIGILGSGLAGLSAGLQLAD	0
M_Parvum_JH.CDS.3017	Trk system potassium uptake protein TrkA	218	Y	1-16	YLIIVGLGGIGRSLAG	0
M_Parvum_JH.CDS.3077	hypothetical protein	232	Y	1-22	DTPNTGLLPASCIFAGELTHAA	0
M_Parvum_JH.CDS.3073	hypothetical protein	127	Y	1-19	KKLIVLLGLIAVLVVASAG	0
M_Parvum_JH.CDS.3121	hypothetical protein	329	Y	1-19	LVLTILLVSIVSVPLISSS	0
M_Parvum_JH.CDS.3381	Type I restriction-modification system, specificity subunit S (EC 3.1.21.3)	490	Y	1-21	KASELKASILQLAVSGKLVAQ	0
M_Parvum_JH.CDS.3376	NAD(FAD)-utilizing dehydrogenases	408	Y	1-27	NMREYDVIVVGTGPAGLFCAAHLAPAK	0
M_Parvum_JH.CDS.3368	Carbamoyl-phosphate synthase large chain (EC 6.3.5.5)	1053	Y	1-23	PKNTSLKKVLLIGSGPIQIGQAA	0
M_Parvum_JH.CDS.3309	Endonuclease IV (EC 3.1.21.2)	283	Y	1-21	IKLGFHVSIAGSLPLAVSRAE	0
M_Parvum_JH.CDS.3297		167	Y	1-28	RLFNRESPRIHANRIFLAFGCSASADAC	0
M_Parvum_JH.CDS.3279	hypothetical protein	317	Y	1-22	SNDRLLQTVVSILLMTGYNVSE	0
M_Parvum_JH.CDS.3275	Nitrogenase (molybdenum-iron) reductase and maturation protein NifH	339	Y	1-21	GGCTLTGALSVACFIPGAVTV	0
M_Parvum_JH.CDS.3270	Iron-sulfur flavoprotein	199	Y	1-15	KKKIVALFGSNVFGG	0
M_Parvum_JH.CDS.3218	GTPase domain, tubulin/FtsZ family protein	645	Y	1-20	RALLIGVGGAGCRIVETLAR	0
M_Parvum_JH.CDS.3206	UbiX family decarboxylase associated with menaquinone via futalosine	180	Y	1-27	KRIVVGVTGASGILYAKRLLEALASAE	0
M_Parvum_JH.CDS.3167	Transcriptional regulator, TetR family	81	Y	1-16	CRCQCLAFSAAATEGA	0
M_Parvum_JH.CDS.1419		43	Y	1-23	LILTFAIQLRCLAHPFIGTVRAN	0
M_Parvum_JH.CDS.3412	hypothetical protein	458	Y	1-21	TTVLDTVVKNSLCSGCGVCAA	0
M_Parvum_JH.CDS.3407	UDP-glucose 6-dehydrogenase (EC 1.1.1.22)	397	Y	1-27	KITVAGVGYVGLSLAVLLAQNHCVTAV	0
M_Parvum_JH.CDS.3439	FOG: HEAT repeat	124	Y	1-17	TSALSAYLALLHSAKKE	0
M_Parvum_JH.CDS.3427		44	Y	1-17	IDFLMLTFLCVPEAGGL	0
M_Parvum_JH.CDS.3425	Uncharacterized protein MJ1379	109	Y	1-27	SEYVSIKNRVLTQLASSLSTLQTVYGI	0
M_Parvum_JH.CDS.1678		50	Y	1-18	FFLGGGFVVRFDDAAYAA	0
M_Parvum_JH.CDS.3481		194	Y	1-22	MKLRIKILAACICLLLLTLSAG	0
M_Parvum_JH.CDS.3509	Cell surface protein	566	Y	1-22	SRKILPLALLLAALLICPAAAD	0
M_Parvum_JH.CDS.1766		41	Y	1-23	LFLTLAIQLHCLARPFIGTVRAN	0
M_Parvum_JH.CDS.3491	Uridine monophosphate kinase (EC 2.7.4.22)	235	Y	1-19	TRVVISVGGSVLVPSLDAH	0
M_Parvum_JH.CDS.3490	hypothetical protein	265	Y	1-20	RLLHLLIIGLFICTAVISAG	0
M_Parvum_JH.CDS.3559	Phenylalanyl-tRNA synthetase alpha chain (EC 6.1.1.20)	474	Y	1-22	DLTINEKRVLAALIGSGPTNAE	0
M_Parvum_JH.CDS.2356	Conserved protein	210	Y	1-16	NVVVFIGPSLDQASAK	0
M_Parvum_JH.CDS.482		47	Y	1-21	YAGFSYVLILSFLISGCGDAT	0
M_Parvum_JH.CDS.458	hypothetical protein	72	Y	1-41	GKAHLRRHASLRLARNRESSRIAFSLRSGALLRLIACAESH	0
M_Parvum_JH.CDS.1797		45	Y	1-14	FFHFLFFTSGHHAK	0
M_Parvum_JH.CDS.450		37	Y	1-19	SWIGRIQLLLFLSHPSLPH	0
M_Parvum_JH.CDS.2204	hypothetical protein	267	Y	1-24	NMKILVLLAMTSLILLSCFSAGCV	0
M_Parvum_JH.CDS.2201	hypothetical protein	261	Y	1-12	RTCSFPVKSLGS	0
M_Parvum_JH.CDS.375		44	Y	1-20	MFYGAGVISAFLFGPKTTLH	0
M_Parvum_JH.CDS.2191	Translation elongation factor 1 alpha-related protein	321	Y	1-15	PNLTVAVLAPNGYAR	0
M_Parvum_JH.CDS.2084	2-dehydropantoate 2-reductase (EC 1.1.1.169)	304	Y	1-16	KILILGAGAVGLSVAA	0
M_Parvum_JH.CDS.2069	Glucose-6-phosphate isomerase (EC 5.3.1.9)	241	Y	1-16	KMFWSGSLPAPSVRSV	0
M_Parvum_JH.CDS.2047	MinD superfamily P-loop ATPase containing an inserted ferredoxin domain	293	Y	1-33	IRIAVVSGKGGTGKTMITAALSCLLKGSLVLAD	0
M_Parvum_JH.CDS.1927	Homoserine dehydrogenase (EC 1.1.1.3)	328	Y	1-19	KTWNIALIGLGSVGRGVAE	0
M_Parvum_JH.CDS.1910	ABC-type tungstate transport system, periplasmic binding protein	305	Y	1-19	GVFLILFAVIFAAGCVTAD	0
M_Parvum_JH.CDS.2020	predicted protein	246	Y	1-21	NKMILMGIGACLVISCMFSAG	0
M_Parvum_JH.CDS.2565	hypothetical protein	208	Y	1-18	KLSILTLAVLAAVLCSAG	0
M_Parvum_JH.CDS.2488	hypothetical protein	111	Y	1-41	SFAHLRRHASLRLARLRESSRIAFSLRSGALLRLIAYAESH	0
M_Parvum_JH.CDS.2474		309	Y	1-19	LNRYKGCLIGAILGDALGM	0
M_Parvum_JH.CDS.663		46	Y	1-32	CVGRGRASWYGCMRKNLILLFSVVVLKNRKAA	0
M_Parvum_JH.CDS.2455	Energy-conserving hydrogenase (ferredoxin), subunit E	262	Y	1-23	WGEYSRLHSHLLWLGLFADSLGF	0
M_Parvum_JH.CDS.2453	Queuosine Biosynthesis QueC ATPase	222	Y	1-18	KKAVCLLSGGMDSTTLAF	0
M_Parvum_JH.CDS.2443	7,8-didemethyl-8-hydroxy-5-deazariboflavin synthase subunit 1	321	Y	1-19	PVITFSRNVFLPLTTVCAN	0
M_Parvum_JH.CDS.2622	putative L-glutamate ligase	257	Y	1-22	FPHMSGFFSVYGISTGLLVSGD	0
M_Parvum_JH.CDS.773		39	Y	1-18	FFFVLSASSHVLVVVPSS	0
