# Supplementary material for: Genomic analysis of methanogenic archaea reveals a shift towards energy conservation
Source: BMC Genomics. 2017 Aug 21;18:639. doi: 10.1186/s12864-017-4036-4 (PMC5563889; doi:10.1186/s12864-017-4036-4)
Supplement: Supplementary file 5 — Predicted Transporter Proteins. (XLSX 39 kb) [file 12864_2017_4036_MOESM5_ESM.xlsx]

## Sheet: Mbryantii_TCDB_sigmatch
Transcript	TCDB
M_bryantii_genome.CDS.5192	2.A.66.2.9
M_bryantii_genome.CDS.5154	9.B.74.1.2
M_bryantii_genome.CDS.5151	2.A.4.3.5
M_bryantii_genome.CDS.5148	8.A.3.2.3
M_bryantii_genome.CDS.5146	2.A.7.26.1
M_bryantii_genome.CDS.5143	2.A.66.1.22
M_bryantii_genome.CDS.5138	2.A.5.5.5
M_bryantii_genome.CDS.5137	9.B.27.2.5
M_bryantii_genome.CDS.5349	2.A.102.4.7
M_bryantii_genome.CDS.5345	2.A.1.3.5
M_bryantii_genome.CDS.5312	2.A.1.16.4
M_bryantii_genome.CDS.5311	3.A.1.17.3
M_bryantii_genome.CDS.5309	8.A.3.2.1
M_bryantii_genome.CDS.5302	1.E.40.5.1
M_bryantii_genome.CDS.5299	2.A.5.5.6
M_bryantii_genome.CDS.5277	9.A.8.1.9
M_bryantii_genome.CDS.5272	3.A.3.2.21
M_bryantii_genome.CDS.5411	2.A.37.1.1
M_bryantii_genome.CDS.5534	2.A.53.3.2
M_bryantii_genome.CDS.5533	2.A.36.6.2
M_bryantii_genome.CDS.5518	3.A.1.110.6
M_bryantii_genome.CDS.5513	2.A.3.3.18
M_bryantii_genome.CDS.5512	2.A.17.1.4
M_bryantii_genome.CDS.5506	2.A.66.12.5
M_bryantii_genome.CDS.5497	3.A.16.1.1
M_bryantii_genome.CDS.5496	3.A.3.3.4
M_bryantii_genome.CDS.5628	3.C.1.1.1
M_bryantii_genome.CDS.5604	3.D.6.1.2
M_bryantii_genome.CDS.5600	3.D.8.1.1
M_bryantii_genome.CDS.5599	3.D.8.1.1
M_bryantii_genome.CDS.5598	3.D.1.6.3
M_bryantii_genome.CDS.5597	3.D.1.6.2
M_bryantii_genome.CDS.5593	3.D.1.6.2
M_bryantii_genome.CDS.5547	9.B.142.3.9
M_bryantii_genome.CDS.5488	9.B.27.2.5
M_bryantii_genome.CDS.5475	4.C.1.1.13
M_bryantii_genome.CDS.5474	2.A.96.1.2
M_bryantii_genome.CDS.5562	2.A.1.3.13
M_bryantii_genome.CDS.6870	2.A.66.2.10
M_bryantii_genome.CDS.6858	2.A.66.2.20
M_bryantii_genome.CDS.6855	2.A.38.4.5
M_bryantii_genome.CDS.6853	2.A.38.4.5
M_bryantii_genome.CDS.6852	2.A.38.4.5
M_bryantii_genome.CDS.6851	2.A.38.4.5
M_bryantii_genome.CDS.6839	2.A.1.30.1
M_bryantii_genome.CDS.6835	2.A.19.5.1
M_bryantii_genome.CDS.6834	2.A.4.1.1
M_bryantii_genome.CDS.6830	2.A.28.2.5
M_bryantii_genome.CDS.6810	3.A.1.140.1
M_bryantii_genome.CDS.6808	3.A.1.23.7
M_bryantii_genome.CDS.6804	2.A.1.2.20
M_bryantii_genome.CDS.6793	2.A.113.1.5
M_bryantii_genome.CDS.6792	3.A.1.103.1
M_bryantii_genome.CDS.3443	3.A.1.23.2
M_bryantii_genome.CDS.6790	3.A.1.23.8
M_bryantii_genome.CDS.6789	3.A.1.23.4
M_bryantii_genome.CDS.6788	3.A.1.32.2
M_bryantii_genome.CDS.6786	3.A.1.32.2
M_bryantii_genome.CDS.6785	3.A.1.32.2
M_bryantii_genome.CDS.6782	9.B.74.1.2
M_bryantii_genome.CDS.6774	4.D.1.1.2
M_bryantii_genome.CDS.6762	3.A.1.4.11
M_bryantii_genome.CDS.6761	3.A.1.101.3
M_bryantii_genome.CDS.6727	3.A.5.7.1
M_bryantii_genome.CDS.6708	2.A.66.1.22
M_bryantii_genome.CDS.6707	2.A.1.3.37
M_bryantii_genome.CDS.6694	2.A.123.2.2
M_bryantii_genome.CDS.6690	2.A.79.1.4
M_bryantii_genome.CDS.6673	9.B.2.1.4
M_bryantii_genome.CDS.6671	2.A.66.5.3
M_bryantii_genome.CDS.6664	2.A.38.4.5
M_bryantii_genome.CDS.6650	2.A.1.3.68
M_bryantii_genome.CDS.6639	1.A.1.17.1
M_bryantii_genome.CDS.6636	3.A.1.132.6
M_bryantii_genome.CDS.6625	2.A.66.2.20
M_bryantii_genome.CDS.6619	9.B.105.2.1
M_bryantii_genome.CDS.6604	2.A.38.4.5
M_bryantii_genome.CDS.6602	1.E.43.2.3
M_bryantii_genome.CDS.6584	3.D.6.1.2
M_bryantii_genome.CDS.3212	9.B.149.1.1
M_bryantii_genome.CDS.6528	8.A.7.1.4
M_bryantii_genome.CDS.6513	3.D.1.8.1
M_bryantii_genome.CDS.6512	1.E.43.2.4
M_bryantii_genome.CDS.6508	2.A.16.6.2
M_bryantii_genome.CDS.6481	3.A.22.1.1
M_bryantii_genome.CDS.6476	2.A.19.5.1
M_bryantii_genome.CDS.6474	1.A.35.3.2
M_bryantii_genome.CDS.6470	3.D.7.2.3
M_bryantii_genome.CDS.6467	9.B.146.1.3
M_bryantii_genome.CDS.6462	2.A.1.3.11
M_bryantii_genome.CDS.6451	9.B.154.1.6
M_bryantii_genome.CDS.6402	9.A.8.1.6
M_bryantii_genome.CDS.6401	9.A.8.1.1
M_bryantii_genome.CDS.6399	2.A.119.1.2
M_bryantii_genome.CDS.6398	3.C.1.1.1
M_bryantii_genome.CDS.6394	2.A.5.5.5
M_bryantii_genome.CDS.6391	2.A.1.2.4
M_bryantii_genome.CDS.6390	2.A.7.1.5
M_bryantii_genome.CDS.6389	3.A.1.109.3
M_bryantii_genome.CDS.6388	3.A.1.112.2
M_bryantii_genome.CDS.6387	3.A.1.31.2
M_bryantii_genome.CDS.6386	3.A.1.30.1
M_bryantii_genome.CDS.6385	3.A.1.31.1
M_bryantii_genome.CDS.6381	3.A.3.6.1
M_bryantii_genome.CDS.6379	3.A.3.6.4
M_bryantii_genome.CDS.6360	4.D.2.1.3
M_bryantii_genome.CDS.6349	9.A.24.1.4
M_bryantii_genome.CDS.6346	3.A.1.25.1
M_bryantii_genome.CDS.6341	9.A.54.4.1
M_bryantii_genome.CDS.6327	2.A.1.3.60
M_bryantii_genome.CDS.6319	3.A.16.1.1
M_bryantii_genome.CDS.6304	4.C.1.1.10
M_bryantii_genome.CDS.6301	1.A.1.14.3
M_bryantii_genome.CDS.6281	2.A.7.3.29
M_bryantii_genome.CDS.6280	3.A.1.122.14
M_bryantii_genome.CDS.6279	3.A.1.143.1
M_bryantii_genome.CDS.6274	3.A.1.122.13
M_bryantii_genome.CDS.6273	3.A.1.107.3
M_bryantii_genome.CDS.6271	3.A.1.122.8
M_bryantii_genome.CDS.6270	3.A.1.5.28
M_bryantii_genome.CDS.6269	2.A.53.3.8
M_bryantii_genome.CDS.6263	3.A.5.7.2
M_bryantii_genome.CDS.6249	9.B.142.3.6
M_bryantii_genome.CDS.6248	3.A.7.7.1
M_bryantii_genome.CDS.6226	2.A.102.4.4
M_bryantii_genome.CDS.5577	9.B.145.1.6
M_bryantii_genome.CDS.5576	9.B.145.1.4
M_bryantii_genome.CDS.5574	2.A.3.13.1
M_bryantii_genome.CDS.5646	3.A.1.105.6
M_bryantii_genome.CDS.5645	3.A.1.5.14
M_bryantii_genome.CDS.6203	2.A.1.3.16
M_bryantii_genome.CDS.6198	9.B.10.1.1
M_bryantii_genome.CDS.6184	1.A.1.13.7
M_bryantii_genome.CDS.6183	8.A.21.1.1
M_bryantii_genome.CDS.6180	4.D.2.2.2
M_bryantii_genome.CDS.6170	2.A.63.1.4
M_bryantii_genome.CDS.6168	2.A.63.1.3
M_bryantii_genome.CDS.6167	3.D.1.4.1
M_bryantii_genome.CDS.6166	2.A.63.1.3
M_bryantii_genome.CDS.6165	2.A.63.2.1
M_bryantii_genome.CDS.6162	3.D.1.4.1
M_bryantii_genome.CDS.6160	3.D.8.1.1
M_bryantii_genome.CDS.6159	3.D.9.1.1
M_bryantii_genome.CDS.6158	3.D.1.9.2
M_bryantii_genome.CDS.6157	3.D.1.9.3
M_bryantii_genome.CDS.6156	3.D.1.4.1
M_bryantii_genome.CDS.6141	4.C.1.1.15
M_bryantii_genome.CDS.6122	3.A.1.5.9
M_bryantii_genome.CDS.6092	2.A.86.1.3
M_bryantii_genome.CDS.6048	1.A.43.1.6
M_bryantii_genome.CDS.6045	2.A.102.2.6
M_bryantii_genome.CDS.6041	3.D.9.1.1
M_bryantii_genome.CDS.6040	5.A.3.3.3
M_bryantii_genome.CDS.6039	1.A.16.2.1
M_bryantii_genome.CDS.6008	3.A.1.105.7
M_bryantii_genome.CDS.5999	2.A.1.6.6
M_bryantii_genome.CDS.5987	2.A.1.3.60
M_bryantii_genome.CDS.5973	3.D.1.4.2
M_bryantii_genome.CDS.5970	2.A.76.1.9
M_bryantii_genome.CDS.5963	8.A.5.1.4
M_bryantii_genome.CDS.5954	3.A.11.1.4
M_bryantii_genome.CDS.5951	3.A.1.124.3
M_bryantii_genome.CDS.5950	3.A.1.122.8
M_bryantii_genome.CDS.5940	2.A.3.3.4
M_bryantii_genome.CDS.5930	3.A.8.1.1
M_bryantii_genome.CDS.5929	1.A.33.1.4
M_bryantii_genome.CDS.5925	2.A.116.1.3
M_bryantii_genome.CDS.5917	3.D.9.1.1
M_bryantii_genome.CDS.5916	3.D.7.2.1
M_bryantii_genome.CDS.5915	3.D.7.2.3
M_bryantii_genome.CDS.5914	3.D.1.4.3
M_bryantii_genome.CDS.5883	3.A.5.7.2
M_bryantii_genome.CDS.5874	2.A.1.75.2
M_bryantii_genome.CDS.5873	1.A.26.1.2
M_bryantii_genome.CDS.5860	1.A.1.13.4
M_bryantii_genome.CDS.5836	3.D.10.1.2
M_bryantii_genome.CDS.5829	3.A.9.1.1
M_bryantii_genome.CDS.5825	2.A.1.3.40
M_bryantii_genome.CDS.5822	2.A.76.1.7
M_bryantii_genome.CDS.5813	3.A.1.5.1
M_bryantii_genome.CDS.5812	3.A.1.105.15
M_bryantii_genome.CDS.5811	1.B.33.1.4
M_bryantii_genome.CDS.5779	2.A.66.2.4
M_bryantii_genome.CDS.5777	3.D.8.1.1
M_bryantii_genome.CDS.5769	9.B.27.2.1
M_bryantii_genome.CDS.5740	3.A.7.11.1
M_bryantii_genome.CDS.5737	9.B.20.3.1
M_bryantii_genome.CDS.5726	2.A.77.1.2
M_bryantii_genome.CDS.5723	2.A.66.2.20
M_bryantii_genome.CDS.5692	9.B.125.1.2
M_bryantii_genome.CDS.5690	3.A.3.1.8
M_bryantii_genome.CDS.5688	9.B.2.1.6
M_bryantii_genome.CDS.5677	2.A.6.2.28
M_bryantii_genome.CDS.5672	3.D.1.8.1
M_bryantii_genome.CDS.5671	2.A.1.3.29
M_bryantii_genome.CDS.5661	3.A.1.23.3
M_bryantii_genome.CDS.4936	4.D.2.2.2
M_bryantii_genome.CDS.4910	3.A.1.105.7
M_bryantii_genome.CDS.4909	3.A.1.4.4
M_bryantii_genome.CDS.4896	8.A.5.1.4
M_bryantii_genome.CDS.4890	2.A.86.1.9
M_bryantii_genome.CDS.4883	2.A.1.48.1
M_bryantii_genome.CDS.4834	1.A.1.25.1
M_bryantii_genome.CDS.4826	3.D.8.1.1
M_bryantii_genome.CDS.4816	9.B.157.1.1
M_bryantii_genome.CDS.4814	1.A.30.3.1
M_bryantii_genome.CDS.4807	3.A.1.2.6
M_bryantii_genome.CDS.4787	2.A.7.3.47
M_bryantii_genome.CDS.4769	4.D.2.2.2
M_bryantii_genome.CDS.4752	3.A.3.2.21
M_bryantii_genome.CDS.4745	3.A.1.1.45
M_bryantii_genome.CDS.4733	3.A.1.5.12
M_bryantii_genome.CDS.4732	3.A.1.101.1
M_bryantii_genome.CDS.4723	3.A.5.8.1
M_bryantii_genome.CDS.4720	1.C.82.1.1
M_bryantii_genome.CDS.4715	2.A.1.48.1
M_bryantii_genome.CDS.4697	9.B.176.2.2
M_bryantii_genome.CDS.4675	2.A.1.3.65
M_bryantii_genome.CDS.4655	1.A.11.2.4
M_bryantii_genome.CDS.4653	1.A.11.1.4
M_bryantii_genome.CDS.4650	3.D.8.1.1
M_bryantii_genome.CDS.4639	2.A.47.3.4
M_bryantii_genome.CDS.4620	9.B.142.3.3
M_bryantii_genome.CDS.4617	4.D.1.1.2
M_bryantii_genome.CDS.4612	2.A.38.4.5
M_bryantii_genome.CDS.4604	2.A.3.4.7
M_bryantii_genome.CDS.4599	4.C.1.1.6
M_bryantii_genome.CDS.4595	9.B.104.1.3
M_bryantii_genome.CDS.4594	2.A.20.1.5
M_bryantii_genome.CDS.4588	3.D.7.1.1
M_bryantii_genome.CDS.4584	3.C.1.1.1
M_bryantii_genome.CDS.4581	3.A.1.105.15
M_bryantii_genome.CDS.4580	3.A.1.5.14
M_bryantii_genome.CDS.4550	2.A.21.8.2
M_bryantii_genome.CDS.4543	2.A.21.5.7
M_bryantii_genome.CDS.4212	3.A.1.5.27
M_bryantii_genome.CDS.4197	2.A.1.3.34
M_bryantii_genome.CDS.4195	3.A.1.115.1
M_bryantii_genome.CDS.4194	3.A.1.14.19
M_bryantii_genome.CDS.4177	9.B.142.3.6
M_bryantii_genome.CDS.4148	9.B.146.1.2
M_bryantii_genome.CDS.4134	2.A.47.3.4
M_bryantii_genome.CDS.4129	2.A.1.3.37
M_bryantii_genome.CDS.4115	9.A.50.1.1
M_bryantii_genome.CDS.4110	3.A.1.15.12
M_bryantii_genome.CDS.4109	3.A.1.5.27
M_bryantii_genome.CDS.4108	3.A.1.15.5
M_bryantii_genome.CDS.4096	9.B.2.1.4
M_bryantii_genome.CDS.580	3.D.9.1.1
M_bryantii_genome.CDS.4069	2.A.1.3.57
M_bryantii_genome.CDS.4063	2.A.38.4.5
M_bryantii_genome.CDS.4061	4.D.1.1.2
M_bryantii_genome.CDS.4055	2.A.66.2.8
M_bryantii_genome.CDS.4053	2.A.66.12.3
M_bryantii_genome.CDS.4042	9.B.2.1.4
M_bryantii_genome.CDS.4029	2.A.38.4.5
M_bryantii_genome.CDS.4018	3.D.7.1.1
M_bryantii_genome.CDS.4014	2.A.66.12.3
M_bryantii_genome.CDS.4011	2.A.38.4.5
M_bryantii_genome.CDS.3995	3.A.5.7.1
M_bryantii_genome.CDS.3994	2.A.6.4.1
M_bryantii_genome.CDS.3993	2.A.6.4.1
M_bryantii_genome.CDS.3992	1.E.43.2.5
M_bryantii_genome.CDS.3961	9.B.149.1.9
M_bryantii_genome.CDS.3955	3.D.1.5.1
M_bryantii_genome.CDS.3952	5.A.3.3.1
M_bryantii_genome.CDS.3951	3.D.1.4.2
M_bryantii_genome.CDS.3935	3.A.1.18.3
M_bryantii_genome.CDS.3934	3.A.1.6.5
M_bryantii_genome.CDS.3933	3.A.1.11.7
M_bryantii_genome.CDS.3932	3.A.1.7.1
M_bryantii_genome.CDS.3931	3.A.1.7.5
M_bryantii_genome.CDS.3921	5.A.3.11.1
M_bryantii_genome.CDS.3918	3.A.7.13.1
M_bryantii_genome.CDS.3914	3.D.8.1.2
M_bryantii_genome.CDS.3913	3.A.1.23.7
M_bryantii_genome.CDS.3911	3.A.1.25.6
M_bryantii_genome.CDS.3909	9.A.47.2.1
M_bryantii_genome.CDS.3905	2.A.80.1.2
M_bryantii_genome.CDS.3904	2.A.1.15.3
M_bryantii_genome.CDS.3888	9.B.149.1.8
M_bryantii_genome.CDS.3879	1.B.55.3.3
M_bryantii_genome.CDS.3864	1.A.35.1.1
M_bryantii_genome.CDS.3862	2.A.1.3.11
M_bryantii_genome.CDS.3854	2.A.1.54.1
M_bryantii_genome.CDS.3840	9.B.2.3.1
M_bryantii_genome.CDS.3817	3.A.2.3.2
M_bryantii_genome.CDS.3816	3.A.2.3.2
M_bryantii_genome.CDS.3815	9.B.16.1.1
M_bryantii_genome.CDS.3814	3.A.2.2.3
M_bryantii_genome.CDS.3813	3.A.2.2.1
M_bryantii_genome.CDS.3812	3.A.2.2.2
M_bryantii_genome.CDS.3811	3.A.2.3.2
M_bryantii_genome.CDS.3810	3.A.2.3.2
M_bryantii_genome.CDS.3809	3.A.2.3.2
M_bryantii_genome.CDS.3801	2.A.1.3.59
M_bryantii_genome.CDS.3795	2.A.1.48.3
M_bryantii_genome.CDS.3783	2.A.1.48.3
M_bryantii_genome.CDS.3772	2.A.66.1.2
M_bryantii_genome.CDS.3755	3.D.7.1.1
M_bryantii_genome.CDS.3744	3.A.1.132.3
M_bryantii_genome.CDS.3743	8.A.3.2.2
M_bryantii_genome.CDS.3732	1.A.23.4.2
M_bryantii_genome.CDS.3730	5.B.4.1.1
M_bryantii_genome.CDS.3729	5.B.4.1.1
M_bryantii_genome.CDS.3727	3.D.7.1.1
M_bryantii_genome.CDS.3726	3.D.7.2.1
M_bryantii_genome.CDS.3723	2.A.107.1.1
M_bryantii_genome.CDS.3717	3.D.8.1.1
M_bryantii_genome.CDS.3712	9.B.1.1.5
M_bryantii_genome.CDS.3690	9.B.98.1.4
M_bryantii_genome.CDS.3688	3.A.1.116.1
M_bryantii_genome.CDS.3687	3.A.1.144.2
M_bryantii_genome.CDS.3660	8.A.21.1.1
M_bryantii_genome.CDS.3656	3.A.1.2.6
M_bryantii_genome.CDS.3607	3.A.5.4.1
M_bryantii_genome.CDS.3537	3.A.1.15.5
M_bryantii_genome.CDS.3535	9.B.98.1.1
M_bryantii_genome.CDS.3533	3.A.5.7.2
M_bryantii_genome.CDS.3532	2.A.6.4.1
M_bryantii_genome.CDS.4521	2.A.3.1.11
M_bryantii_genome.CDS.4518	3.D.10.1.2
M_bryantii_genome.CDS.4517	3.D.10.1.2
M_bryantii_genome.CDS.4508	3.A.1.5.16
M_bryantii_genome.CDS.4495	3.D.1.6.3
M_bryantii_genome.CDS.4494	3.D.1.5.1
M_bryantii_genome.CDS.4492	3.D.1.9.2
M_bryantii_genome.CDS.4489	3.D.8.1.1
M_bryantii_genome.CDS.4488	3.D.6.1.2
M_bryantii_genome.CDS.4487	3.D.8.1.1
M_bryantii_genome.CDS.4486	3.D.8.1.2
M_bryantii_genome.CDS.4485	3.D.8.1.1
M_bryantii_genome.CDS.4484	3.D.8.1.1
M_bryantii_genome.CDS.4483	3.D.8.1.2
M_bryantii_genome.CDS.1008	3.A.1.105.3
M_bryantii_genome.CDS.4479	3.A.1.7.1
M_bryantii_genome.CDS.4478	3.A.1.8.2
M_bryantii_genome.CDS.4477	3.A.1.6.5
M_bryantii_genome.CDS.4476	3.A.1.11.9
M_bryantii_genome.CDS.4475	3.A.1.6.8
M_bryantii_genome.CDS.4474	5.A.1.2.7
M_bryantii_genome.CDS.4472	3.A.1.14.11
M_bryantii_genome.CDS.4455	3.D.8.1.2
M_bryantii_genome.CDS.4452	3.A.1.124.2
M_bryantii_genome.CDS.4451	3.A.1.17.4
M_bryantii_genome.CDS.4450	3.A.1.5.5
M_bryantii_genome.CDS.4449	3.A.1.5.8
M_bryantii_genome.CDS.4448	3.A.1.5.22
M_bryantii_genome.CDS.4447	3.A.1.5.40
M_bryantii_genome.CDS.4442	3.A.1.13.1
M_bryantii_genome.CDS.4439	3.A.1.131.2
M_bryantii_genome.CDS.4438	3.A.1.14.13
M_bryantii_genome.CDS.4437	3.A.1.14.11
M_bryantii_genome.CDS.4435	3.D.8.1.2
M_bryantii_genome.CDS.4432	3.A.1.14.11
M_bryantii_genome.CDS.4407	3.D.9.1.1
M_bryantii_genome.CDS.4406	3.D.1.5.1
M_bryantii_genome.CDS.4395	2.A.66.1.26
M_bryantii_genome.CDS.4387	3.A.1.122.8
M_bryantii_genome.CDS.4386	3.A.1.15.4
M_bryantii_genome.CDS.4379	4.C.1.1.13
M_bryantii_genome.CDS.5124	3.A.5.7.2
M_bryantii_genome.CDS.5118	1.E.43.2.3
M_bryantii_genome.CDS.5116	1.E.43.2.3
M_bryantii_genome.CDS.5115	1.E.43.2.3
M_bryantii_genome.CDS.5098	3.A.3.5.10
M_bryantii_genome.CDS.5093	8.A.3.2.3
M_bryantii_genome.CDS.5091	1.A.72.3.1
M_bryantii_genome.CDS.5090	3.A.3.5.7
M_bryantii_genome.CDS.5084	3.A.3.1.8
M_bryantii_genome.CDS.5083	2.A.38.1.1
M_bryantii_genome.CDS.5082	2.A.38.4.6
M_bryantii_genome.CDS.5081	2.A.38.4.1
M_bryantii_genome.CDS.5073	3.A.1.122.14
M_bryantii_genome.CDS.5072	3.A.1.5.3
M_bryantii_genome.CDS.5068	3.A.1.122.6
M_bryantii_genome.CDS.5067	3.A.1.126.1
M_bryantii_genome.CDS.5062	2.A.1.14.1
M_bryantii_genome.CDS.5058	2.A.55.3.2
M_bryantii_genome.CDS.5057	1.A.26.1.2
M_bryantii_genome.CDS.5055	3.A.4.1.2
M_bryantii_genome.CDS.5024	2.A.69.4.3
M_bryantii_genome.CDS.5005	3.A.1.105.4
M_bryantii_genome.CDS.5004	3.A.1.115.1
M_bryantii_genome.CDS.5003	3.A.1.15.12
M_bryantii_genome.CDS.4995	8.A.46.2.3
M_bryantii_genome.CDS.4972	3.A.1.14.11
M_bryantii_genome.CDS.4970	3.A.1.147.5
M_bryantii_genome.CDS.4969	3.A.1.14.14
M_bryantii_genome.CDS.4966	3.A.1.14.11
M_bryantii_genome.CDS.4952	2.A.116.1.6
M_bryantii_genome.CDS.4368	3.A.1.105.12
M_bryantii_genome.CDS.4367	3.A.1.15.7
M_bryantii_genome.CDS.4354	2.A.7.3.57
M_bryantii_genome.CDS.4347	1.A.2.1.14
M_bryantii_genome.CDS.4346	5.A.3.3.2
M_bryantii_genome.CDS.4344	3.D.8.1.1
M_bryantii_genome.CDS.4334	3.B.1.1.1
M_bryantii_genome.CDS.4314	8.A.7.1.4
M_bryantii_genome.CDS.4302	3.D.6.1.2
M_bryantii_genome.CDS.4301	3.D.7.2.1
M_bryantii_genome.CDS.4300	3.D.7.2.1
M_bryantii_genome.CDS.4298	3.A.1.7.2
M_bryantii_genome.CDS.4291	9.B.1.1.4
M_bryantii_genome.CDS.4288	3.C.1.1.1
M_bryantii_genome.CDS.4287	3.C.1.1.1
M_bryantii_genome.CDS.4286	3.C.1.1.1
M_bryantii_genome.CDS.4285	3.C.1.1.1
M_bryantii_genome.CDS.4284	3.C.1.1.1
M_bryantii_genome.CDS.4283	3.C.1.1.1
M_bryantii_genome.CDS.4282	3.C.1.1.1
M_bryantii_genome.CDS.4281	3.C.1.1.1
M_bryantii_genome.CDS.4270	8.A.3.2.3
M_bryantii_genome.CDS.4268	2.A.4.3.5
M_bryantii_genome.CDS.4265	3.D.8.1.1
M_bryantii_genome.CDS.4262	8.A.3.2.1

## Sheet: Mspelaei_TCDB_sigmatch
Transcript	TCDB
M_spelaei_genome.CDS.8693	2.A.19.4.6
M_spelaei_genome.CDS.8691	2.A.95.1.1
M_spelaei_genome.CDS.8714	2.A.4.1.1
M_spelaei_genome.CDS.8710	3.A.11.1.4
M_spelaei_genome.CDS.8709	3.A.5.7.1
M_spelaei_genome.CDS.8708	2.A.6.4.1
M_spelaei_genome.CDS.8704	2.A.3.5.2
M_spelaei_genome.CDS.8726	9.B.115.1.6
M_spelaei_genome.CDS.8725	3.A.17.1.1
M_spelaei_genome.CDS.8748	3.A.16.1.1
M_spelaei_genome.CDS.8740	3.D.1.9.2
M_spelaei_genome.CDS.8736	1.A.23.3.1
M_spelaei_genome.CDS.8756	3.A.1.15.1
M_spelaei_genome.CDS.8754	1.A.13.4.1
M_spelaei_genome.CDS.8776	2.A.25.1.8
M_spelaei_genome.CDS.8787	2.A.66.2.4
M_spelaei_genome.CDS.8786	3.D.9.1.1
M_spelaei_genome.CDS.8806	3.A.1.122.7
M_spelaei_genome.CDS.8803	3.A.1.14.20
M_spelaei_genome.CDS.8797	3.A.1.132.2
M_spelaei_genome.CDS.6511	3.A.5.7.1
M_spelaei_genome.CDS.6501	3.A.1.17.2
M_spelaei_genome.CDS.6500	3.A.1.12.11
M_spelaei_genome.CDS.6499	3.A.1.131.2
M_spelaei_genome.CDS.8820	3.A.10.3.2
M_spelaei_genome.CDS.8836	3.A.8.1.1
M_spelaei_genome.CDS.8861	3.A.1.5.16
M_spelaei_genome.CDS.8890	3.A.1.124.5
M_spelaei_genome.CDS.8886	3.D.8.1.2
M_spelaei_genome.CDS.8931	3.A.1.7.3
M_spelaei_genome.CDS.8894	2.A.1.36.2
M_spelaei_genome.CDS.6427	3.A.5.1.1
M_spelaei_genome.CDS.6425	3.A.1.14.11
M_spelaei_genome.CDS.6422	3.A.1.25.5
M_spelaei_genome.CDS.6421	3.A.1.14.6
M_spelaei_genome.CDS.6420	3.A.1.14.1
M_spelaei_genome.CDS.6419	3.A.1.14.11
M_spelaei_genome.CDS.6418	3.A.1.119.1
M_spelaei_genome.CDS.6417	3.A.1.111.1
M_spelaei_genome.CDS.6415	3.A.1.5.14
M_spelaei_genome.CDS.6414	3.A.1.5.5
M_spelaei_genome.CDS.6413	3.A.1.15.12
M_spelaei_genome.CDS.6412	3.A.1.147.1
M_spelaei_genome.CDS.6411	3.A.1.5.25
M_spelaei_genome.CDS.6390	9.B.8.2.4
M_spelaei_genome.CDS.6388	3.A.3.2.21
M_spelaei_genome.CDS.9082	5.B.1.8.2
M_spelaei_genome.CDS.8999	2.A.38.4.5
M_spelaei_genome.CDS.8992	9.B.2.1.4
M_spelaei_genome.CDS.9014	3.A.1.105.2
M_spelaei_genome.CDS.9013	3.A.1.28.1
M_spelaei_genome.CDS.9010	9.A.24.1.10
M_spelaei_genome.CDS.9006	3.D.8.1.1
M_spelaei_genome.CDS.9005	3.D.9.1.1
M_spelaei_genome.CDS.8988	2.A.66.2.20
M_spelaei_genome.CDS.8984	2.A.38.4.5
M_spelaei_genome.CDS.9023	3.A.1.15.6
M_spelaei_genome.CDS.9019	3.A.1.26.7
M_spelaei_genome.CDS.9018	3.A.1.30.1
M_spelaei_genome.CDS.9058	3.D.9.1.1
M_spelaei_genome.CDS.9057	3.D.7.2.1
M_spelaei_genome.CDS.9055	3.D.1.4.2
M_spelaei_genome.CDS.9044	3.A.1.122.14
M_spelaei_genome.CDS.6475	3.B.1.1.1
M_spelaei_genome.CDS.6464	3.D.7.1.1
M_spelaei_genome.CDS.6463	3.D.7.1.1
M_spelaei_genome.CDS.6452	3.A.1.4.1
M_spelaei_genome.CDS.6451	3.A.1.146.1
M_spelaei_genome.CDS.6450	3.A.1.5.17
M_spelaei_genome.CDS.658	3.A.1.5.38
M_spelaei_genome.CDS.6448	3.A.1.5.39
M_spelaei_genome.CDS.9087	9.B.104.1.2
M_spelaei_genome.CDS.9109	9.B.100.1.1
M_spelaei_genome.CDS.9102	9.B.20.3.2
M_spelaei_genome.CDS.9228	3.C.1.1.1
M_spelaei_genome.CDS.9227	3.C.1.1.1
M_spelaei_genome.CDS.9163	2.A.122.1.3
M_spelaei_genome.CDS.6555	3.A.1.10.4
M_spelaei_genome.CDS.6553	3.A.1.14.11
M_spelaei_genome.CDS.9206	9.B.45.1.2
M_spelaei_genome.CDS.9220	3.A.1.15.15
M_spelaei_genome.CDS.9219	3.A.1.105.2
M_spelaei_genome.CDS.9217	3.A.3.4.2
M_spelaei_genome.CDS.9252	4.C.1.1.13
M_spelaei_genome.CDS.9251	3.A.1.26.1
M_spelaei_genome.CDS.9250	3.A.1.120.1
M_spelaei_genome.CDS.9242	1.A.23.4.1
M_spelaei_genome.CDS.9240	1.A.35.3.3
M_spelaei_genome.CDS.9238	1.A.23.4.3
M_spelaei_genome.CDS.9260	2.A.80.2.1
M_spelaei_genome.CDS.9278	1.B.33.1.3
M_spelaei_genome.CDS.6596	9.B.27.3.3
M_spelaei_genome.CDS.6586	4.D.2.1.6
M_spelaei_genome.CDS.6569	5.B.4.1.1
M_spelaei_genome.CDS.9302	2.C.1.2.1
M_spelaei_genome.CDS.9321	3.A.1.122.9
M_spelaei_genome.CDS.9320	3.A.1.122.11
M_spelaei_genome.CDS.9319	3.A.1.105.14
M_spelaei_genome.CDS.9333	3.D.8.1.2
M_spelaei_genome.CDS.9332	3.D.8.1.1
M_spelaei_genome.CDS.9331	3.D.1.4.2
M_spelaei_genome.CDS.9330	3.D.8.1.2
M_spelaei_genome.CDS.9328	3.A.1.1.21
M_spelaei_genome.CDS.9327	3.A.1.144.2
M_spelaei_genome.CDS.9323	2.A.102.4.5
M_spelaei_genome.CDS.9379	3.A.1.9.2
M_spelaei_genome.CDS.9367	2.A.37.1.2
M_spelaei_genome.CDS.9392	3.A.1.5.36
M_spelaei_genome.CDS.9391	3.A.1.105.9
M_spelaei_genome.CDS.9402	2.A.20.4.1
M_spelaei_genome.CDS.6625	2.A.66.2.15
M_spelaei_genome.CDS.6623	2.A.38.4.5
M_spelaei_genome.CDS.6614	2.A.66.2.16
M_spelaei_genome.CDS.6610	2.A.38.4.5
M_spelaei_genome.CDS.6609	2.A.38.4.5
M_spelaei_genome.CDS.859	4.D.1.1.2
M_spelaei_genome.CDS.9410	1.B.55.3.3
M_spelaei_genome.CDS.9431	8.A.46.2.3
M_spelaei_genome.CDS.9471	3.A.3.7.2
M_spelaei_genome.CDS.9470	3.A.3.7.1
M_spelaei_genome.CDS.9469	3.A.3.7.1
M_spelaei_genome.CDS.9466	2.A.3.14.2
M_spelaei_genome.CDS.6699	3.A.1.3.6
M_spelaei_genome.CDS.6687	2.A.96.1.7
M_spelaei_genome.CDS.6683	9.B.10.1.1
M_spelaei_genome.CDS.6681	9.B.10.1.1
M_spelaei_genome.CDS.6680	9.B.10.1.1
M_spelaei_genome.CDS.6676	3.A.3.1.10
M_spelaei_genome.CDS.6671	3.A.1.122.4
M_spelaei_genome.CDS.6670	3.A.1.115.1
M_spelaei_genome.CDS.9512	3.A.1.14.11
M_spelaei_genome.CDS.9511	3.A.1.14.11
M_spelaei_genome.CDS.9510	3.A.1.5.1
M_spelaei_genome.CDS.9509	3.A.1.14.6
M_spelaei_genome.CDS.9508	3.A.1.14.9
M_spelaei_genome.CDS.9522	3.D.8.1.1
M_spelaei_genome.CDS.9521	3.D.8.1.2
M_spelaei_genome.CDS.9516	9.B.143.2.1
M_spelaei_genome.CDS.9525	8.A.7.1.1
M_spelaei_genome.CDS.9545	2.A.1.75.2
M_spelaei_genome.CDS.9559	3.A.1.19.4
M_spelaei_genome.CDS.9558	3.A.1.132.8
M_spelaei_genome.CDS.9582	3.D.7.1.1
M_spelaei_genome.CDS.9575	2.A.7.18.2
M_spelaei_genome.CDS.6654	3.A.1.2.20
M_spelaei_genome.CDS.6632	3.A.16.1.1
M_spelaei_genome.CDS.9611	3.A.16.1.1
M_spelaei_genome.CDS.9607	1.A.23.3.1
M_spelaei_genome.CDS.9637	3.A.1.14.19
M_spelaei_genome.CDS.9636	3.A.1.14.14
M_spelaei_genome.CDS.9635	3.A.1.1.19
M_spelaei_genome.CDS.6728	3.D.8.1.2
M_spelaei_genome.CDS.9654	3.A.1.5.6
M_spelaei_genome.CDS.9653	3.A.1.105.3
M_spelaei_genome.CDS.9652	3.A.1.5.4
M_spelaei_genome.CDS.9651	3.A.1.105.10
M_spelaei_genome.CDS.9662	3.D.4.3.1
M_spelaei_genome.CDS.9661	3.D.4.3.2
M_spelaei_genome.CDS.9682	3.A.1.2.6
M_spelaei_genome.CDS.9681	3.A.1.11.1
M_spelaei_genome.CDS.9680	3.A.1.7.3
M_spelaei_genome.CDS.9678	3.A.1.105.17
M_spelaei_genome.CDS.5081	3.A.1.132.6
M_spelaei_genome.CDS.9705	2.A.6.2.28
M_spelaei_genome.CDS.9709	5.A.1.2.3
M_spelaei_genome.CDS.6944	8.A.7.1.3
M_spelaei_genome.CDS.6200	2.A.1.3.9
M_spelaei_genome.CDS.6190	5.B.4.1.1
M_spelaei_genome.CDS.6178	3.A.22.1.1
M_spelaei_genome.CDS.6174	3.D.1.8.1
M_spelaei_genome.CDS.6173	3.D.1.4.2
M_spelaei_genome.CDS.6172	3.D.1.4.2
M_spelaei_genome.CDS.6171	3.D.1.5.1
M_spelaei_genome.CDS.6170	3.D.1.4.2
M_spelaei_genome.CDS.6169	3.D.1.4.2
M_spelaei_genome.CDS.6168	2.A.119.1.3
M_spelaei_genome.CDS.6163	2.A.7.26.4
M_spelaei_genome.CDS.6162	1.A.35.3.1
M_spelaei_genome.CDS.6161	1.A.11.1.4
M_spelaei_genome.CDS.6160	1.A.11.5.1
M_spelaei_genome.CDS.9740	9.B.27.2.7
M_spelaei_genome.CDS.9739	4.D.2.2.2
M_spelaei_genome.CDS.9756	2.A.1.3.45
M_spelaei_genome.CDS.9764	3.A.1.139.2
M_spelaei_genome.CDS.9763	3.A.1.105.17
M_spelaei_genome.CDS.9762	2.A.76.1.9
M_spelaei_genome.CDS.6769	2.A.86.1.4
M_spelaei_genome.CDS.6766	2.A.86.1.7
M_spelaei_genome.CDS.6765	9.B.36.2.1
M_spelaei_genome.CDS.6752	2.A.1.3.64
M_spelaei_genome.CDS.9791	3.D.8.1.1
M_spelaei_genome.CDS.6798	2.A.4.4.6
M_spelaei_genome.CDS.6790	9.A.8.1.10
M_spelaei_genome.CDS.6789	9.A.8.1.10
M_spelaei_genome.CDS.6786	3.A.1.112.2
M_spelaei_genome.CDS.6785	3.A.1.113.3
M_spelaei_genome.CDS.9827	9.A.40.1.1
M_spelaei_genome.CDS.9832	2.A.96.1.5
M_spelaei_genome.CDS.9820	2.A.119.1.2
M_spelaei_genome.CDS.9846	3.A.1.11.4
M_spelaei_genome.CDS.9845	3.A.1.6.7
M_spelaei_genome.CDS.9848	3.A.7.13.1
M_spelaei_genome.CDS.9859	2.A.66.1.28
M_spelaei_genome.CDS.6879	2.A.1.21.1
M_spelaei_genome.CDS.6878	9.B.2.3.1
M_spelaei_genome.CDS.6861	3.A.1.5.7
M_spelaei_genome.CDS.6860	3.A.1.5.27
M_spelaei_genome.CDS.1211	3.A.1.5.28
M_spelaei_genome.CDS.6858	3.A.1.14.13
M_spelaei_genome.CDS.6857	3.A.1.8.1
M_spelaei_genome.CDS.9853	3.A.1.122.1
M_spelaei_genome.CDS.9851	2.A.66.1.7
M_spelaei_genome.CDS.9876	2.A.66.5.2
M_spelaei_genome.CDS.9903	3.A.1.19.4
M_spelaei_genome.CDS.9889	2.A.3.6.2
M_spelaei_genome.CDS.6839	3.A.16.1.1
M_spelaei_genome.CDS.6829	1.K.1.1.1
M_spelaei_genome.CDS.9913	3.A.1.132.5
M_spelaei_genome.CDS.9912	3.A.1.132.8
M_spelaei_genome.CDS.6921	5.B.4.1.1
M_spelaei_genome.CDS.6912	3.A.1.122.5
M_spelaei_genome.CDS.6906	9.B.10.1.1
M_spelaei_genome.CDS.6904	3.D.8.1.1
M_spelaei_genome.CDS.6894	3.A.1.137.1
M_spelaei_genome.CDS.9951	3.A.1.5.27
M_spelaei_genome.CDS.9961	8.A.46.2.3
M_spelaei_genome.CDS.9960	2.A.59.1.7
M_spelaei_genome.CDS.9959	3.C.1.1.1
M_spelaei_genome.CDS.9975	3.A.1.132.3
M_spelaei_genome.CDS.7008	3.D.6.1.3
M_spelaei_genome.CDS.7003	3.A.1.1.20
M_spelaei_genome.CDS.6995	3.A.5.7.2
M_spelaei_genome.CDS.7099	3.D.1.9.1
M_spelaei_genome.CDS.10004	2.A.78.1.2
M_spelaei_genome.CDS.10003	2.A.78.1.1
M_spelaei_genome.CDS.10006	3.A.1.5.2
M_spelaei_genome.CDS.10005	2.A.4.7.2
M_spelaei_genome.CDS.10012	2.A.3.6.2
M_spelaei_genome.CDS.10017	3.A.1.122.1
M_spelaei_genome.CDS.7036	3.A.1.105.12
M_spelaei_genome.CDS.7035	3.A.1.122.4
M_spelaei_genome.CDS.7028	9.B.144.2.1
M_spelaei_genome.CDS.7023	2.A.7.3.18
M_spelaei_genome.CDS.7022	2.A.64.2.2
M_spelaei_genome.CDS.7021	2.A.64.3.1
M_spelaei_genome.CDS.7020	2.A.64.2.1
M_spelaei_genome.CDS.7077	1.B.46.1.1
M_spelaei_genome.CDS.7075	5.A.1.2.1
M_spelaei_genome.CDS.7063	3.A.1.23.4
M_spelaei_genome.CDS.7062	3.A.1.26.8
M_spelaei_genome.CDS.7061	3.A.1.26.9
M_spelaei_genome.CDS.1454	3.D.9.1.1
M_spelaei_genome.CDS.10076	3.A.3.2.21
M_spelaei_genome.CDS.10075	2.A.37.5.1
M_spelaei_genome.CDS.7165	3.D.7.1.1
M_spelaei_genome.CDS.6126	2.A.21.3.16
M_spelaei_genome.CDS.6119	1.A.43.1.6
M_spelaei_genome.CDS.6115	2.A.95.1.5
M_spelaei_genome.CDS.6112	3.A.1.132.2
M_spelaei_genome.CDS.6109	2.A.19.2.4
M_spelaei_genome.CDS.6107	2.A.66.1.29
M_spelaei_genome.CDS.10082	2.A.7.33.2
M_spelaei_genome.CDS.10085	2.A.79.1.4
M_spelaei_genome.CDS.7146	9.B.149.1.6
M_spelaei_genome.CDS.7142	3.A.1.122.7
M_spelaei_genome.CDS.7140	3.A.1.146.1
M_spelaei_genome.CDS.7127	8.A.5.1.4
M_spelaei_genome.CDS.7205	3.A.1.12.12
M_spelaei_genome.CDS.7204	3.A.1.16.3
M_spelaei_genome.CDS.7203	3.A.1.12.9
M_spelaei_genome.CDS.7192	3.A.1.105.11
M_spelaei_genome.CDS.7191	3.A.1.15.10
M_spelaei_genome.CDS.7291	4.C.1.1.7
M_spelaei_genome.CDS.7278	3.D.9.1.1
M_spelaei_genome.CDS.7268	2.A.107.1.1
M_spelaei_genome.CDS.7229	2.A.1.48.2
M_spelaei_genome.CDS.7220	2.A.28.1.6
M_spelaei_genome.CDS.7218	1.C.109.1.2
M_spelaei_genome.CDS.7215	3.A.9.1.1
M_spelaei_genome.CDS.7214	1.A.33.1.3
M_spelaei_genome.CDS.7258	2.A.7.3.9
M_spelaei_genome.CDS.7255	3.D.1.8.1
M_spelaei_genome.CDS.7247	3.A.8.1.1
M_spelaei_genome.CDS.7246	1.A.33.1.4
M_spelaei_genome.CDS.7241	2.A.38.1.1
M_spelaei_genome.CDS.7240	2.A.38.1.6
M_spelaei_genome.CDS.7239	2.A.7.26.4
M_spelaei_genome.CDS.7238	2.A.7.26.3
M_spelaei_genome.CDS.7236	5.A.1.2.1
M_spelaei_genome.CDS.10178	1.A.23.2.1
M_spelaei_genome.CDS.7357	9.B.176.2.2
M_spelaei_genome.CDS.7350	3.A.1.15.6
M_spelaei_genome.CDS.7331	3.A.1.5.39
M_spelaei_genome.CDS.7330	3.A.1.5.5
M_spelaei_genome.CDS.7329	3.A.1.5.17
M_spelaei_genome.CDS.7328	3.A.1.103.2
M_spelaei_genome.CDS.7327	3.A.1.103.2
M_spelaei_genome.CDS.7321	2.A.37.1.2
M_spelaei_genome.CDS.10203	1.B.33.1.3
M_spelaei_genome.CDS.10202	1.A.22.1.4
M_spelaei_genome.CDS.7391	2.A.37.2.2
M_spelaei_genome.CDS.7366	3.A.1.14.20
M_spelaei_genome.CDS.7364	1.A.54.2.1
M_spelaei_genome.CDS.7416	3.D.1.6.2
M_spelaei_genome.CDS.7402	2.C.1.2.1
M_spelaei_genome.CDS.7464	3.D.1.6.2
M_spelaei_genome.CDS.7460	2.A.66.2.15
M_spelaei_genome.CDS.6240	9.A.8.1.7
M_spelaei_genome.CDS.6237	2.A.88.1.7
M_spelaei_genome.CDS.6236	3.A.1.126.1
M_spelaei_genome.CDS.6235	3.A.1.103.1
M_spelaei_genome.CDS.6234	3.A.1.26.2
M_spelaei_genome.CDS.6223	3.A.4.1.2
M_spelaei_genome.CDS.6217	3.A.1.23.2
M_spelaei_genome.CDS.6213	3.A.1.23.5
M_spelaei_genome.CDS.6212	3.A.1.131.2
M_spelaei_genome.CDS.7449	3.A.3.6.16
M_spelaei_genome.CDS.7447	1.A.11.2.7
M_spelaei_genome.CDS.7422	2.A.3.8.23
M_spelaei_genome.CDS.10269	3.A.1.131.3
M_spelaei_genome.CDS.7541	9.A.8.1.11
M_spelaei_genome.CDS.2103	2.A.1.2.39
M_spelaei_genome.CDS.7573	3.A.3.5.10
M_spelaei_genome.CDS.10287	3.A.1.7.2
M_spelaei_genome.CDS.7587	2.A.4.7.7
M_spelaei_genome.CDS.7579	1.C.72.3.1
M_spelaei_genome.CDS.7672	3.D.9.1.1
M_spelaei_genome.CDS.7670	3.A.9.1.1
M_spelaei_genome.CDS.7662	9.B.1.1.4
M_spelaei_genome.CDS.7617	2.A.66.1.21
M_spelaei_genome.CDS.7616	2.A.72.1.2
M_spelaei_genome.CDS.7614	2.A.66.1.34
M_spelaei_genome.CDS.7603	3.A.1.105.8
M_spelaei_genome.CDS.7602	3.A.1.4.7
M_spelaei_genome.CDS.7601	3.A.1.5.18
M_spelaei_genome.CDS.2220	3.A.1.5.34
M_spelaei_genome.CDS.7598	3.A.1.5.37
M_spelaei_genome.CDS.7597	3.A.1.5.30
M_spelaei_genome.CDS.7651	3.D.7.1.1
M_spelaei_genome.CDS.7647	3.A.1.132.3
M_spelaei_genome.CDS.7645	5.A.1.2.5
M_spelaei_genome.CDS.7644	9.B.115.1.1
M_spelaei_genome.CDS.7628	3.A.5.9.1
M_spelaei_genome.CDS.7625	1.C.82.1.1
M_spelaei_genome.CDS.7702	3.A.3.5.19
M_spelaei_genome.CDS.7701	1.A.72.3.1
M_spelaei_genome.CDS.7696	1.A.72.3.1
M_spelaei_genome.CDS.7695	1.A.72.3.1
M_spelaei_genome.CDS.7738	2.A.7.3.4
M_spelaei_genome.CDS.7735	3.A.2.1.3
M_spelaei_genome.CDS.7733	3.A.2.1.5
M_spelaei_genome.CDS.7731	3.A.2.1.6
M_spelaei_genome.CDS.7730	3.A.2.1.3
M_spelaei_genome.CDS.7728	1.A.77.2.9
M_spelaei_genome.CDS.7726	3.A.2.1.5
M_spelaei_genome.CDS.7722	2.A.38.4.6
M_spelaei_genome.CDS.7721	1.A.1.13.5
M_spelaei_genome.CDS.7720	9.B.149.1.10
M_spelaei_genome.CDS.6023	3.A.1.204.1
M_spelaei_genome.CDS.6022	3.A.1.25.6
M_spelaei_genome.CDS.6021	3.A.1.5.35
M_spelaei_genome.CDS.6020	3.A.1.105.17
M_spelaei_genome.CDS.6016	2.A.123.2.5
M_spelaei_genome.CDS.6006	4.D.2.1.3
M_spelaei_genome.CDS.7776	3.A.1.14.9
M_spelaei_genome.CDS.7774	3.A.1.124.3
M_spelaei_genome.CDS.7773	3.A.1.14.14
M_spelaei_genome.CDS.7823	2.A.38.4.5
M_spelaei_genome.CDS.7819	2.A.66.5.2
M_spelaei_genome.CDS.7806	3.D.1.6.4
M_spelaei_genome.CDS.7852	3.A.1.5.30
M_spelaei_genome.CDS.7851	3.A.1.5.31
M_spelaei_genome.CDS.7850	3.A.1.5.37
M_spelaei_genome.CDS.7849	3.A.1.139.3
M_spelaei_genome.CDS.7848	3.A.1.23.1
M_spelaei_genome.CDS.7836	3.A.18.1.1
M_spelaei_genome.CDS.7870	3.D.9.1.1
M_spelaei_genome.CDS.7869	3.D.7.2.1
M_spelaei_genome.CDS.7868	3.D.7.2.1
M_spelaei_genome.CDS.2574	1.A.77.2.9
M_spelaei_genome.CDS.7865	3.A.3.3.4
M_spelaei_genome.CDS.7907	3.A.3.1.8
M_spelaei_genome.CDS.7906	2.A.38.1.4
M_spelaei_genome.CDS.7895	3.D.1.5.1
M_spelaei_genome.CDS.7894	3.D.1.9.2
M_spelaei_genome.CDS.7893	3.D.1.4.1
M_spelaei_genome.CDS.7892	3.D.9.1.1
M_spelaei_genome.CDS.7891	3.D.9.1.1
M_spelaei_genome.CDS.7890	3.D.1.7.1
M_spelaei_genome.CDS.7889	3.D.9.1.1
M_spelaei_genome.CDS.7887	3.D.1.3.1
M_spelaei_genome.CDS.7886	3.D.9.1.1
M_spelaei_genome.CDS.7885	3.D.9.1.1
M_spelaei_genome.CDS.7884	3.D.9.1.1
M_spelaei_genome.CDS.7883	3.D.9.1.1
M_spelaei_genome.CDS.7932	1.E.14.1.4
M_spelaei_genome.CDS.7921	2.A.66.1.25
M_spelaei_genome.CDS.7918	1.B.33.1.3
M_spelaei_genome.CDS.7955	3.A.7.7.1
M_spelaei_genome.CDS.7952	9.B.36.3.1
M_spelaei_genome.CDS.7937	2.A.66.12.5
M_spelaei_genome.CDS.8000	9.B.1.1.5
M_spelaei_genome.CDS.7987	3.A.18.1.1
M_spelaei_genome.CDS.6062	3.A.1.103.2
M_spelaei_genome.CDS.6061	3.A.1.5.39
M_spelaei_genome.CDS.6057	2.A.38.4.5
M_spelaei_genome.CDS.6052	3.A.2.2.2
M_spelaei_genome.CDS.6051	3.A.2.3.1
M_spelaei_genome.CDS.6050	3.A.2.3.1
M_spelaei_genome.CDS.6049	3.A.2.3.1
M_spelaei_genome.CDS.6048	3.A.2.3.1
M_spelaei_genome.CDS.6047	3.A.2.3.1
M_spelaei_genome.CDS.6046	3.A.2.2.1
M_spelaei_genome.CDS.6045	3.A.2.2.8
M_spelaei_genome.CDS.6044	3.A.2.3.2
M_spelaei_genome.CDS.8021	3.A.16.1.1
M_spelaei_genome.CDS.8018	9.B.51.1.1
M_spelaei_genome.CDS.8017	9.B.51.1.1
M_spelaei_genome.CDS.8016	9.B.51.1.1
M_spelaei_genome.CDS.8111	1.A.1.17.2
M_spelaei_genome.CDS.8105	2.A.37.2.3
M_spelaei_genome.CDS.8037	9.B.142.3.3
M_spelaei_genome.CDS.8029	3.A.1.5.1
M_spelaei_genome.CDS.8028	3.A.1.104.2
M_spelaei_genome.CDS.8025	2.A.66.12.5
M_spelaei_genome.CDS.8070	3.A.11.1.4
M_spelaei_genome.CDS.8039	3.A.7.7.1
M_spelaei_genome.CDS.8090	9.B.149.1.9
M_spelaei_genome.CDS.8125	3.D.7.1.1
M_spelaei_genome.CDS.8124	3.D.7.1.1
M_spelaei_genome.CDS.8123	3.D.7.1.1
M_spelaei_genome.CDS.8122	3.D.7.2.3
M_spelaei_genome.CDS.8119	3.D.7.2.2
M_spelaei_genome.CDS.8118	3.D.7.1.1
M_spelaei_genome.CDS.8117	3.D.7.1.1
M_spelaei_genome.CDS.8146	2.A.38.4.5
M_spelaei_genome.CDS.8141	9.B.98.1.4
M_spelaei_genome.CDS.8168	2.A.86.1.3
M_spelaei_genome.CDS.5982	9.B.144.2.1
M_spelaei_genome.CDS.5978	2.A.38.4.5
M_spelaei_genome.CDS.5961	1.A.13.3.1
M_spelaei_genome.CDS.8192	1.A.11.2.7
M_spelaei_genome.CDS.8188	9.B.176.2.2
M_spelaei_genome.CDS.8283	9.B.29.2.14
M_spelaei_genome.CDS.8271	3.A.5.1.2
M_spelaei_genome.CDS.8261	2.A.1.63.1
M_spelaei_genome.CDS.8245	5.B.4.1.1
M_spelaei_genome.CDS.8321	3.A.1.15.9
M_spelaei_genome.CDS.8320	3.A.1.132.5
M_spelaei_genome.CDS.8319	3.A.1.15.12
M_spelaei_genome.CDS.8309	3.A.1.17.5
M_spelaei_genome.CDS.8308	3.A.1.132.11
M_spelaei_genome.CDS.8307	3.A.1.5.16
M_spelaei_genome.CDS.8306	3.A.1.5.6
M_spelaei_genome.CDS.8305	3.A.1.5.25
M_spelaei_genome.CDS.8304	3.A.1.106.11
M_spelaei_genome.CDS.8303	3.A.1.106.12
M_spelaei_genome.CDS.8297	2.A.1.14.22
M_spelaei_genome.CDS.8296	2.A.1.71.1
M_spelaei_genome.CDS.8344	2.A.36.6.1
M_spelaei_genome.CDS.8339	2.A.3.8.4
M_spelaei_genome.CDS.8333	2.A.66.1.4
M_spelaei_genome.CDS.8292	2.A.86.1.3
M_spelaei_genome.CDS.6329	3.D.8.1.2
M_spelaei_genome.CDS.6328	3.D.8.1.1
M_spelaei_genome.CDS.6327	3.D.8.1.2
M_spelaei_genome.CDS.6326	3.D.8.1.2
M_spelaei_genome.CDS.6325	3.D.8.1.2
M_spelaei_genome.CDS.6324	3.D.8.1.2
M_spelaei_genome.CDS.6323	3.A.1.14.11
M_spelaei_genome.CDS.6321	3.A.1.5.35
M_spelaei_genome.CDS.6320	3.A.1.5.19
M_spelaei_genome.CDS.6319	3.A.1.5.8
M_spelaei_genome.CDS.6318	3.A.1.17.6
M_spelaei_genome.CDS.6317	3.A.1.14.21
M_spelaei_genome.CDS.6310	3.A.5.7.2
M_spelaei_genome.CDS.6306	2.A.6.5.6
M_spelaei_genome.CDS.6301	2.A.21.5.2
M_spelaei_genome.CDS.6299	3.C.1.1.1
M_spelaei_genome.CDS.6298	3.C.1.1.1
M_spelaei_genome.CDS.6297	3.C.1.1.1
M_spelaei_genome.CDS.6296	3.C.1.1.1
M_spelaei_genome.CDS.6295	3.C.1.1.1
M_spelaei_genome.CDS.6294	3.C.1.1.1
M_spelaei_genome.CDS.6293	3.C.1.1.1
M_spelaei_genome.CDS.6292	3.C.1.1.1
M_spelaei_genome.CDS.8462	3.A.1.14.11
M_spelaei_genome.CDS.8459	3.A.1.14.22
M_spelaei_genome.CDS.8458	3.A.1.107.2
M_spelaei_genome.CDS.8454	4.D.2.2.2
M_spelaei_genome.CDS.8453	9.B.142.1.2
M_spelaei_genome.CDS.8392	2.A.4.7.2
M_spelaei_genome.CDS.8391	3.A.1.132.3
M_spelaei_genome.CDS.8387	9.B.75.4.1
M_spelaei_genome.CDS.8381	3.A.1.5.21
M_spelaei_genome.CDS.8379	3.A.1.132.2
M_spelaei_genome.CDS.8378	3.A.1.132.5
M_spelaei_genome.CDS.8373	3.A.1.5.36
M_spelaei_genome.CDS.8371	3.A.1.5.17
M_spelaei_genome.CDS.8370	3.A.1.5.36
M_spelaei_genome.CDS.8369	3.A.1.2.12
M_spelaei_genome.CDS.8368	3.A.1.15.2
M_spelaei_genome.CDS.8367	3.A.1.105.4
M_spelaei_genome.CDS.8430	3.A.1.23.3
M_spelaei_genome.CDS.8429	3.A.1.23.6
M_spelaei_genome.CDS.8428	2.A.4.1.1
M_spelaei_genome.CDS.8427	3.A.1.23.2
M_spelaei_genome.CDS.8426	3.A.1.5.39
M_spelaei_genome.CDS.8446	3.A.3.3.4
M_spelaei_genome.CDS.8445	2.A.49.2.8
M_spelaei_genome.CDS.8440	3.A.1.14.11
M_spelaei_genome.CDS.8438	3.A.1.14.2
M_spelaei_genome.CDS.8437	3.A.1.5.27
M_spelaei_genome.CDS.8436	2.A.1.2.62
M_spelaei_genome.CDS.8479	3.A.1.132.2
M_spelaei_genome.CDS.8476	3.A.1.132.2
M_spelaei_genome.CDS.8471	3.D.8.1.1
M_spelaei_genome.CDS.8470	3.D.8.1.2
M_spelaei_genome.CDS.8469	3.D.8.1.1
M_spelaei_genome.CDS.8554	9.B.149.1.6
M_spelaei_genome.CDS.8540	3.A.1.5.18
M_spelaei_genome.CDS.8535	3.A.1.31.2
M_spelaei_genome.CDS.8534	3.A.1.122.6
M_spelaei_genome.CDS.3466	3.A.1.15.4
M_spelaei_genome.CDS.6385	2.A.1.48.3
M_spelaei_genome.CDS.6376	8.A.21.2.1
M_spelaei_genome.CDS.6375	8.A.21.1.1
M_spelaei_genome.CDS.6355	3.A.1.122.14
M_spelaei_genome.CDS.6351	9.B.125.2.2
M_spelaei_genome.CDS.6341	3.A.1.14.22
M_spelaei_genome.CDS.6340	3.A.1.105.2
M_spelaei_genome.CDS.8529	9.B.1.1.5
M_spelaei_genome.CDS.8519	3.A.1.31.2
M_spelaei_genome.CDS.8518	3.A.1.14.6
M_spelaei_genome.CDS.8514	3.A.1.14.5
M_spelaei_genome.CDS.8569	2.A.96.1.4
M_spelaei_genome.CDS.8561	9.B.10.1.1
M_spelaei_genome.CDS.8584	4.D.1.1.8
M_spelaei_genome.CDS.8599	3.A.1.122.6
M_spelaei_genome.CDS.8598	3.A.1.15.7
M_spelaei_genome.CDS.8591	2.A.7.1.2
M_spelaei_genome.CDS.8644	9.B.176.2.2
M_spelaei_genome.CDS.8642	3.A.1.132.2
M_spelaei_genome.CDS.8614	2.A.66.2.2
M_spelaei_genome.CDS.8608	3.A.1.1.27
M_spelaei_genome.CDS.8607	3.A.1.14.2
M_spelaei_genome.CDS.8606	3.A.1.14.11
M_spelaei_genome.CDS.8605	3.A.1.14.11
M_spelaei_genome.CDS.8656	2.A.1.14.16
M_spelaei_genome.CDS.8670	4.C.1.1.2
M_spelaei_genome.CDS.8666	2.A.6.2.28
M_spelaei_genome.CDS.8665	2.A.3.1.16
M_spelaei_genome.CDS.6278	2.A.76.1.11
M_spelaei_genome.CDS.6276	2.A.1.3.56
M_spelaei_genome.CDS.6264	9.B.8.3.1
M_spelaei_genome.CDS.6257	8.A.5.1.4

## Sheet: Mcuniculi_TCDB_sigmatch
Transcript	TCDB
Mcuniculi_binned.CDS.2052	2.A.1.2.18
Mcuniculi_binned.CDS.2051	2.A.107.1.3
Mcuniculi_binned.CDS.2044	2.A.37.4.2
Mcuniculi_binned.CDS.2041	1.A.11.2.10
Mcuniculi_binned.CDS.2035	3.A.1.23.8
Mcuniculi_binned.CDS.2033	3.A.1.23.1
Mcuniculi_binned.CDS.2020	3.D.8.1.2
Mcuniculi_binned.CDS.2876	3.D.7.1.1
Mcuniculi_binned.CDS.2863	3.D.8.1.1
Mcuniculi_binned.CDS.2842	3.A.16.1.1
Mcuniculi_binned.CDS.2834	9.B.97.1.3
Mcuniculi_binned.CDS.2799	3.D.9.1.1
Mcuniculi_binned.CDS.2795	3.A.2.2.1
Mcuniculi_binned.CDS.2794	3.A.2.3.2
Mcuniculi_binned.CDS.2793	3.A.2.3.2
Mcuniculi_binned.CDS.2792	3.A.2.2.5
Mcuniculi_binned.CDS.2791	3.A.2.3.2
Mcuniculi_binned.CDS.2790	3.A.2.3.2
Mcuniculi_binned.CDS.2789	3.A.2.2.5
Mcuniculi_binned.CDS.2788	3.A.2.3.2
Mcuniculi_binned.CDS.2787	3.A.2.3.2
Mcuniculi_binned.CDS.2771	9.B.149.1.8
Mcuniculi_binned.CDS.2309	2.A.88.8.5
Mcuniculi_binned.CDS.2626	2.A.66.2.18
Mcuniculi_binned.CDS.2612	9.B.146.1.4
Mcuniculi_binned.CDS.2590	2.A.38.4.5
Mcuniculi_binned.CDS.2580	9.B.105.1.3
Mcuniculi_binned.CDS.2571	3.A.3.6.22
Mcuniculi_binned.CDS.2550	2.A.21.3.14
Mcuniculi_binned.CDS.2548	2.A.66.1.16
Mcuniculi_binned.CDS.2546	2.A.66.1.10
Mcuniculi_binned.CDS.2527	2.A.66.12.5
Mcuniculi_binned.CDS.2523	3.A.19.1.1
Mcuniculi_binned.CDS.2517	3.D.10.1.2
Mcuniculi_binned.CDS.2516	3.A.9.1.1
Mcuniculi_binned.CDS.2501	3.A.1.5.25
Mcuniculi_binned.CDS.2500	3.A.1.105.7
Mcuniculi_binned.CDS.2499	1.B.33.1.4
Mcuniculi_binned.CDS.2493	3.A.1.101.3
Mcuniculi_binned.CDS.2492	3.A.1.4.5
Mcuniculi_binned.CDS.2491	4.D.1.1.2
Mcuniculi_binned.CDS.2490	4.D.1.1.3
Mcuniculi_binned.CDS.2488	9.B.142.3.1
Mcuniculi_binned.CDS.3090	3.A.22.1.1
Mcuniculi_binned.CDS.3086	2.A.38.4.6
Mcuniculi_binned.CDS.3079	9.B.146.1.2
Mcuniculi_binned.CDS.3069	3.A.3.2.21
Mcuniculi_binned.CDS.3055	3.A.5.7.1
Mcuniculi_binned.CDS.3034	3.B.1.1.1
Mcuniculi_binned.CDS.3024	3.A.7.15.1
Mcuniculi_binned.CDS.3023	3.A.7.9.1
Mcuniculi_binned.CDS.3021	2.A.80.2.1
Mcuniculi_binned.CDS.2251	3.A.7.7.1
Mcuniculi_binned.CDS.3218	3.D.7.1.1
Mcuniculi_binned.CDS.3205	2.A.22.6.8
Mcuniculi_binned.CDS.3204	2.A.22.5.2
Mcuniculi_binned.CDS.3203	2.A.22.3.6
Mcuniculi_binned.CDS.3199	2.A.66.2.17
Mcuniculi_binned.CDS.3166	3.A.5.4.1
Mcuniculi_binned.CDS.1958	2.A.115.2.5
Mcuniculi_binned.CDS.1954	2.A.38.4.5
Mcuniculi_binned.CDS.1953	2.A.38.4.5
Mcuniculi_binned.CDS.1951	2.A.38.4.5
Mcuniculi_binned.CDS.1939	2.A.66.12.5
Mcuniculi_binned.CDS.2747	3.D.1.4.3
Mcuniculi_binned.CDS.2745	3.D.1.3.1
Mcuniculi_binned.CDS.2744	3.D.9.1.1
Mcuniculi_binned.CDS.2692	2.A.19.5.3
Mcuniculi_binned.CDS.2686	8.A.5.1.4
Mcuniculi_binned.CDS.2683	2.A.88.1.3
Mcuniculi_binned.CDS.2682	3.A.1.26.8
Mcuniculi_binned.CDS.2681	2.A.88.2.1
Mcuniculi_binned.CDS.2671	3.A.1.147.9
Mcuniculi_binned.CDS.2670	3.A.1.4.3
Mcuniculi_binned.CDS.2669	3.A.1.5.8
Mcuniculi_binned.CDS.2668	3.A.1.5.23
Mcuniculi_binned.CDS.2666	3.A.1.5.1
Mcuniculi_binned.CDS.2665	8.A.5.1.4
Mcuniculi_binned.CDS.2646	1.A.30.2.6
Mcuniculi_binned.CDS.2635	5.B.1.8.2
Mcuniculi_binned.CDS.1924	3.A.1.5.16
Mcuniculi_binned.CDS.1894	3.A.1.26.8
Mcuniculi_binned.CDS.1893	3.A.1.23.3
Mcuniculi_binned.CDS.1892	3.A.1.23.8
Mcuniculi_binned.CDS.1891	3.A.1.23.1
Mcuniculi_binned.CDS.1886	3.A.1.5.30
Mcuniculi_binned.CDS.1828	9.B.125.2.1
Mcuniculi_binned.CDS.1823	2.A.6.2.28
Mcuniculi_binned.CDS.1817	8.A.3.2.3
Mcuniculi_binned.CDS.2409	3.A.1.23.6
Mcuniculi_binned.CDS.2402	3.A.1.131.1
Mcuniculi_binned.CDS.2401	3.A.1.34.1
Mcuniculi_binned.CDS.2392	1.A.1.16.5
Mcuniculi_binned.CDS.2382	2.A.4.7.3
Mcuniculi_binned.CDS.3292	9.B.10.1.1
Mcuniculi_binned.CDS.3282	3.A.1.132.3
Mcuniculi_binned.CDS.3271	1.A.26.1.1
Mcuniculi_binned.CDS.3267	4.C.1.1.2
Mcuniculi_binned.CDS.3252	2.A.38.4.5
Mcuniculi_binned.CDS.3242	3.D.8.1.1
Mcuniculi_binned.CDS.3241	3.D.8.1.1
Mcuniculi_binned.CDS.3240	3.D.8.1.2
Mcuniculi_binned.CDS.3239	3.D.8.1.1
Mcuniculi_binned.CDS.3238	3.D.8.1.1
Mcuniculi_binned.CDS.3229	3.A.5.7.2
Mcuniculi_binned.CDS.3226	1.A.72.3.1
Mcuniculi_binned.CDS.3225	3.A.3.5.7
Mcuniculi_binned.CDS.2996	2.A.6.4.3
Mcuniculi_binned.CDS.2995	3.A.5.7.1
Mcuniculi_binned.CDS.2971	3.A.1.23.3
Mcuniculi_binned.CDS.2959	1.A.23.2.2
Mcuniculi_binned.CDS.2957	2.A.1.3.18
Mcuniculi_binned.CDS.2955	1.A.8.6.3
Mcuniculi_binned.CDS.2943	3.A.1.2.14
Mcuniculi_binned.CDS.2903	2.A.66.1.37
Mcuniculi_binned.CDS.2893	3.A.3.32.6
Mcuniculi_binned.CDS.2892	2.A.38.4.6
Mcuniculi_binned.CDS.2890	2.A.38.4.4
Mcuniculi_binned.CDS.2222	1.A.26.1.2
Mcuniculi_binned.CDS.2221	2.A.55.1.3
Mcuniculi_binned.CDS.2220	2.A.1.75.2
Mcuniculi_binned.CDS.2214	3.A.5.7.2
Mcuniculi_binned.CDS.2193	3.A.8.1.1
Mcuniculi_binned.CDS.2192	1.A.33.1.4
Mcuniculi_binned.CDS.2190	3.D.7.2.3
Mcuniculi_binned.CDS.2180	3.A.3.1.8
Mcuniculi_binned.CDS.2179	4.D.2.1.6
Mcuniculi_binned.CDS.2172	2.A.37.2.3
Mcuniculi_binned.CDS.2145	9.A.8.1.1
Mcuniculi_binned.CDS.2144	9.A.8.1.10
Mcuniculi_binned.CDS.2142	3.D.1.2.1
Mcuniculi_binned.CDS.2141	3.D.1.9.3
Mcuniculi_binned.CDS.2140	3.D.1.3.1
Mcuniculi_binned.CDS.2139	3.D.1.9.2
Mcuniculi_binned.CDS.2138	3.D.8.1.2
Mcuniculi_binned.CDS.2136	3.D.1.4.1
Mcuniculi_binned.CDS.2133	3.D.9.1.1
Mcuniculi_binned.CDS.2132	3.D.1.4.1
Mcuniculi_binned.CDS.2131	3.D.1.4.1
Mcuniculi_binned.CDS.2128	3.D.1.4.1
Mcuniculi_binned.CDS.2120	3.D.1.9.3
Mcuniculi_binned.CDS.2119	3.D.1.9.3
Mcuniculi_binned.CDS.2104	1.E.40.5.1
Mcuniculi_binned.CDS.2101	2.A.69.4.4
Mcuniculi_binned.CDS.1728	4.C.1.1.1
Mcuniculi_binned.CDS.1726	2.A.66.5.2
Mcuniculi_binned.CDS.2061	3.A.5.8.1
Mcuniculi_binned.CDS.2058	1.C.82.1.1
Mcuniculi_binned.CDS.1778	4.D.1.1.2
Mcuniculi_binned.CDS.1768	3.A.5.2.2
Mcuniculi_binned.CDS.1753	2.A.89.1.2
Mcuniculi_binned.CDS.1736	2.A.38.4.5
Mcuniculi_binned.CDS.2291	2.A.102.4.1
Mcuniculi_binned.CDS.2011	3.A.1.7.5
Mcuniculi_binned.CDS.2010	3.A.1.7.5
Mcuniculi_binned.CDS.2009	3.A.1.12.2
Mcuniculi_binned.CDS.2008	3.A.1.7.5
Mcuniculi_binned.CDS.1993	8.A.7.1.3
Mcuniculi_binned.CDS.1981	3.D.7.2.1
Mcuniculi_binned.CDS.1979	3.A.1.131.2
Mcuniculi_binned.CDS.1975	9.B.1.1.5
Mcuniculi_binned.CDS.1973	3.C.1.1.1
Mcuniculi_binned.CDS.1972	3.C.1.1.1
Mcuniculi_binned.CDS.1971	3.C.1.1.1
Mcuniculi_binned.CDS.1970	3.C.1.1.1
Mcuniculi_binned.CDS.1969	3.C.1.1.1
Mcuniculi_binned.CDS.1968	3.C.1.1.1
Mcuniculi_binned.CDS.1967	3.C.1.1.1
Mcuniculi_binned.CDS.1966	3.C.1.1.1

## Sheet: Mparvum_TCDB_sigmatch
Transcript	TCDB
M_Parvum_JH.CDS.2707	3.A.1.14.16
M_Parvum_JH.CDS.2703	3.A.1.14.10
M_Parvum_JH.CDS.2702	3.A.1.5.33
M_Parvum_JH.CDS.2691	3.D.8.1.1
M_Parvum_JH.CDS.2689	3.A.1.23.2
M_Parvum_JH.CDS.2688	3.A.1.15.12
M_Parvum_JH.CDS.2664	2.A.66.12.4
M_Parvum_JH.CDS.2663	2.A.38.4.5
M_Parvum_JH.CDS.2660	2.A.38.4.5
M_Parvum_JH.CDS.2657	3.A.1.3.5
M_Parvum_JH.CDS.2656	3.A.1.144.5
M_Parvum_JH.CDS.2655	3.A.1.3.18
M_Parvum_JH.CDS.2653	9.B.8.2.4
M_Parvum_JH.CDS.2765	4.D.2.1.6
M_Parvum_JH.CDS.2764	4.D.2.1.2
M_Parvum_JH.CDS.2762	9.A.40.1.1
M_Parvum_JH.CDS.2756	1.A.8.2.4
M_Parvum_JH.CDS.2731	3.A.7.18.1
M_Parvum_JH.CDS.2713	3.D.10.1.2
M_Parvum_JH.CDS.2712	3.D.7.1.1
M_Parvum_JH.CDS.2710	3.B.1.1.1
M_Parvum_JH.CDS.2941	3.A.1.4.10
M_Parvum_JH.CDS.2926	3.A.1.18.2
M_Parvum_JH.CDS.2925	3.A.1.26.2
M_Parvum_JH.CDS.2924	4.C.1.1.13
M_Parvum_JH.CDS.2920	3.A.18.1.1
M_Parvum_JH.CDS.2918	9.B.10.1.1
M_Parvum_JH.CDS.2915	3.D.7.2.1
M_Parvum_JH.CDS.2914	3.D.7.2.3
M_Parvum_JH.CDS.2912	3.D.9.1.1
M_Parvum_JH.CDS.2904	3.A.10.1.14
M_Parvum_JH.CDS.2784	1.A.11.1.2
M_Parvum_JH.CDS.2783	3.A.3.5.26
M_Parvum_JH.CDS.2777	2.A.38.4.5
M_Parvum_JH.CDS.2776	4.D.1.1.3
M_Parvum_JH.CDS.2766	3.A.17.1.1
M_Parvum_JH.CDS.2838	1.A.26.2.3
M_Parvum_JH.CDS.2837	3.A.1.11.1
M_Parvum_JH.CDS.2836	3.A.1.14.4
M_Parvum_JH.CDS.2835	3.A.1.6.9
M_Parvum_JH.CDS.2823	5.A.1.2.5
M_Parvum_JH.CDS.2817	3.D.1.6.1
M_Parvum_JH.CDS.2816	3.D.9.1.1
M_Parvum_JH.CDS.2815	2.A.7.3.42
M_Parvum_JH.CDS.2814	3.A.1.12.5
M_Parvum_JH.CDS.2813	3.A.1.24.2
M_Parvum_JH.CDS.2812	3.A.1.12.7
M_Parvum_JH.CDS.2811	2.A.21.7.5
M_Parvum_JH.CDS.2809	1.A.72.3.1
M_Parvum_JH.CDS.2808	3.A.3.6.10
M_Parvum_JH.CDS.2997	3.A.1.23.3
M_Parvum_JH.CDS.2996	3.A.1.26.6
M_Parvum_JH.CDS.2986	3.A.1.23.6
M_Parvum_JH.CDS.2985	3.A.1.23.1
M_Parvum_JH.CDS.2982	3.A.1.131.2
M_Parvum_JH.CDS.2981	3.A.1.14.14
M_Parvum_JH.CDS.2980	3.A.1.14.7
M_Parvum_JH.CDS.2979	3.D.8.1.2
M_Parvum_JH.CDS.2974	2.A.7.23.1
M_Parvum_JH.CDS.2963	2.A.4.1.2
M_Parvum_JH.CDS.2960	3.A.1.128.7
M_Parvum_JH.CDS.2958	3.A.1.7.1
M_Parvum_JH.CDS.3040	3.A.5.7.2
M_Parvum_JH.CDS.3037	2.A.47.1.1
M_Parvum_JH.CDS.3031	1.A.16.3.3
M_Parvum_JH.CDS.3030	1.A.16.4.1
M_Parvum_JH.CDS.3023	9.B.142.1.2
M_Parvum_JH.CDS.3022	4.D.2.1.6
M_Parvum_JH.CDS.3017	2.A.38.4.5
M_Parvum_JH.CDS.3015	9.B.149.1.10
M_Parvum_JH.CDS.3002	3.A.5.1.1
M_Parvum_JH.CDS.3001	3.A.5.7.1
M_Parvum_JH.CDS.3095	2.A.37.2.4
M_Parvum_JH.CDS.3094	2.A.38.4.4
M_Parvum_JH.CDS.3093	2.A.37.5.2
M_Parvum_JH.CDS.3101	2.A.119.1.1
M_Parvum_JH.CDS.3100	8.A.46.2.3
M_Parvum_JH.CDS.3379	3.A.17.1.1
M_Parvum_JH.CDS.3365	3.A.5.7.1
M_Parvum_JH.CDS.3364	3.A.5.7.2
M_Parvum_JH.CDS.3351	3.A.1.132.3
M_Parvum_JH.CDS.3344	3.A.1.26.1
M_Parvum_JH.CDS.3343	3.A.1.5.39
M_Parvum_JH.CDS.3338	1.A.13.4.1
M_Parvum_JH.CDS.3329	3.D.8.1.1
M_Parvum_JH.CDS.3328	3.D.8.1.1
M_Parvum_JH.CDS.3327	3.D.8.1.1
M_Parvum_JH.CDS.3326	3.D.8.1.2
M_Parvum_JH.CDS.3321	5.A.3.10.1
M_Parvum_JH.CDS.3320	5.B.4.1.1
M_Parvum_JH.CDS.3315	3.B.1.1.1
M_Parvum_JH.CDS.3304	2.A.107.1.1
M_Parvum_JH.CDS.3299	2.A.1.46.5
M_Parvum_JH.CDS.3292	3.A.1.3.21
M_Parvum_JH.CDS.3282	1.A.11.2.10
M_Parvum_JH.CDS.3278	3.A.1.23.2
M_Parvum_JH.CDS.3273	2.A.38.4.3
M_Parvum_JH.CDS.3263	2.A.86.1.9
M_Parvum_JH.CDS.3254	3.A.5.4.1
M_Parvum_JH.CDS.3223	2.A.80.2.2
M_Parvum_JH.CDS.3209	9.B.125.2.2
M_Parvum_JH.CDS.3203	9.B.149.1.8
M_Parvum_JH.CDS.3196	3.D.9.1.1
M_Parvum_JH.CDS.3194	3.A.1.14.21
M_Parvum_JH.CDS.3193	3.A.1.14.11
M_Parvum_JH.CDS.3192	3.A.1.5.4
M_Parvum_JH.CDS.3191	3.A.1.5.8
M_Parvum_JH.CDS.3190	3.A.1.5.18
M_Parvum_JH.CDS.3171	3.A.1.5.3
M_Parvum_JH.CDS.3170	3.A.1.1.27
M_Parvum_JH.CDS.3168	3.A.1.8.1
M_Parvum_JH.CDS.3161	1.A.23.2.2
M_Parvum_JH.CDS.3159	8.A.21.2.1
M_Parvum_JH.CDS.3154	1.A.35.3.1
M_Parvum_JH.CDS.3151	2.A.21.3.12
M_Parvum_JH.CDS.3147	3.A.1.6.2
M_Parvum_JH.CDS.3146	3.A.1.14.4
M_Parvum_JH.CDS.3145	3.A.1.14.9
M_Parvum_JH.CDS.3058	3.D.7.2.3
M_Parvum_JH.CDS.3055	3.A.7.7.1
M_Parvum_JH.CDS.3053	3.A.9.1.1
M_Parvum_JH.CDS.3446	2.A.69.4.2
M_Parvum_JH.CDS.3513	3.A.5.7.1
M_Parvum_JH.CDS.3507	9.A.32.1.1
M_Parvum_JH.CDS.3526	4.C.1.1.8
M_Parvum_JH.CDS.3524	3.A.1.27.4
M_Parvum_JH.CDS.3521	8.A.3.2.2
M_Parvum_JH.CDS.3493	2.A.1.68.1
M_Parvum_JH.CDS.3488	9.B.154.1.6
M_Parvum_JH.CDS.3486	2.A.20.2.4
M_Parvum_JH.CDS.3591	2.A.23.2.11
M_Parvum_JH.CDS.3563	3.A.11.1.4
M_Parvum_JH.CDS.3557	2.A.96.1.7
M_Parvum_JH.CDS.2404	3.A.1.119.5
M_Parvum_JH.CDS.2403	3.A.1.106.3
M_Parvum_JH.CDS.2402	4.C.1.1.1
M_Parvum_JH.CDS.2380	3.A.3.5.15
M_Parvum_JH.CDS.2379	4.C.1.1.3
M_Parvum_JH.CDS.2378	4.C.1.1.14
M_Parvum_JH.CDS.2377	4.C.1.1.7
M_Parvum_JH.CDS.2371	3.A.2.2.1
M_Parvum_JH.CDS.2370	3.A.2.3.1
M_Parvum_JH.CDS.2369	3.A.2.3.1
M_Parvum_JH.CDS.2368	3.A.2.3.1
M_Parvum_JH.CDS.2367	3.A.2.2.1
M_Parvum_JH.CDS.2366	3.A.2.3.1
M_Parvum_JH.CDS.2365	3.A.2.1.5
M_Parvum_JH.CDS.2364	3.A.2.3.2
M_Parvum_JH.CDS.2340	3.D.8.1.1
M_Parvum_JH.CDS.2339	3.D.8.1.1
M_Parvum_JH.CDS.2338	3.D.1.9.2
M_Parvum_JH.CDS.2337	3.D.1.6.3
M_Parvum_JH.CDS.2336	3.D.1.1.1
M_Parvum_JH.CDS.2333	3.D.1.6.1
M_Parvum_JH.CDS.2320	3.A.1.1.23
M_Parvum_JH.CDS.2298	3.A.16.1.1
M_Parvum_JH.CDS.2278	2.A.6.2.28
M_Parvum_JH.CDS.2271	3.A.1.121.4
M_Parvum_JH.CDS.3555	9.A.24.1.2
M_Parvum_JH.CDS.2262	2.A.119.1.1
M_Parvum_JH.CDS.2260	2.A.59.1.2
M_Parvum_JH.CDS.2240	2.A.21.3.16
M_Parvum_JH.CDS.2235	2.A.1.3.37
M_Parvum_JH.CDS.2234	9.A.8.1.10
M_Parvum_JH.CDS.2233	9.A.8.1.6
M_Parvum_JH.CDS.2230	1.B.55.3.3
M_Parvum_JH.CDS.2210	3.A.16.1.3
M_Parvum_JH.CDS.2207	2.A.25.1.4
M_Parvum_JH.CDS.2183	2.A.7.3.9
M_Parvum_JH.CDS.2156	1.A.33.1.4
M_Parvum_JH.CDS.2155	3.A.8.1.1
M_Parvum_JH.CDS.2149	2.A.63.1.3
M_Parvum_JH.CDS.2148	2.A.63.1.4
M_Parvum_JH.CDS.2147	2.A.63.1.2
M_Parvum_JH.CDS.2146	3.D.1.4.1
M_Parvum_JH.CDS.2145	3.D.1.4.1
M_Parvum_JH.CDS.2144	3.D.1.4.1
M_Parvum_JH.CDS.2143	2.A.63.1.1
M_Parvum_JH.CDS.2142	3.D.1.4.1
M_Parvum_JH.CDS.2141	3.D.1.4.1
M_Parvum_JH.CDS.2140	3.D.1.1.1
M_Parvum_JH.CDS.2139	3.D.1.8.1
M_Parvum_JH.CDS.2138	3.D.1.9.3
M_Parvum_JH.CDS.2137	3.D.1.9.3
M_Parvum_JH.CDS.2136	3.D.1.4.2
M_Parvum_JH.CDS.2116	4.C.1.1.11
M_Parvum_JH.CDS.2102	2.A.1.3.36
M_Parvum_JH.CDS.2101	3.A.11.1.4
M_Parvum_JH.CDS.2096	9.A.8.1.5
M_Parvum_JH.CDS.2087	3.A.1.132.9
M_Parvum_JH.CDS.2086	3.A.1.12.12
M_Parvum_JH.CDS.2080	3.A.18.1.1
M_Parvum_JH.CDS.2067	1.A.54.2.1
M_Parvum_JH.CDS.2063	2.A.1.3.47
M_Parvum_JH.CDS.2059	2.A.102.4.1
M_Parvum_JH.CDS.2040	1.A.23.2.1
M_Parvum_JH.CDS.1945	3.A.1.125.2
M_Parvum_JH.CDS.1912	3.A.1.5.29
M_Parvum_JH.CDS.1911	3.A.1.11.3
M_Parvum_JH.CDS.1910	3.A.1.6.4
M_Parvum_JH.CDS.1908	3.D.1.9.2
M_Parvum_JH.CDS.1907	3.D.9.1.1
M_Parvum_JH.CDS.1888	2.A.95.1.1
M_Parvum_JH.CDS.1886	2.A.114.1.2
M_Parvum_JH.CDS.1869	2.A.88.1.6
M_Parvum_JH.CDS.1868	3.A.1.3.6
M_Parvum_JH.CDS.1867	3.A.1.124.2
M_Parvum_JH.CDS.1866	3.A.1.25.3
M_Parvum_JH.CDS.1860	3.A.17.1.1
M_Parvum_JH.CDS.1851	3.D.1.8.1
M_Parvum_JH.CDS.2015	3.A.1.5.27
M_Parvum_JH.CDS.2007	4.D.1.1.5
M_Parvum_JH.CDS.2006	9.B.142.3.4
M_Parvum_JH.CDS.1993	9.B.1.1.3
M_Parvum_JH.CDS.1982	2.A.66.1.2
M_Parvum_JH.CDS.1970	2.A.1.6.4
M_Parvum_JH.CDS.1969	2.A.45.1.1
M_Parvum_JH.CDS.1958	3.A.1.14.4
M_Parvum_JH.CDS.1957	3.A.1.5.39
M_Parvum_JH.CDS.1956	3.A.1.14.18
M_Parvum_JH.CDS.2555	2.A.40.4.4
M_Parvum_JH.CDS.2553	9.B.29.2.11
M_Parvum_JH.CDS.2547	3.A.1.122.8
M_Parvum_JH.CDS.2546	3.A.1.15.10
M_Parvum_JH.CDS.2515	9.A.47.2.1
M_Parvum_JH.CDS.2505	8.A.7.1.1
M_Parvum_JH.CDS.2501	3.A.1.4.2
M_Parvum_JH.CDS.2496	3.C.1.1.1
M_Parvum_JH.CDS.2495	3.C.1.1.1
M_Parvum_JH.CDS.2494	3.C.1.1.1
M_Parvum_JH.CDS.2493	3.C.1.1.1
M_Parvum_JH.CDS.2492	3.C.1.1.1
M_Parvum_JH.CDS.2491	3.C.1.1.1
M_Parvum_JH.CDS.2490	3.C.1.1.1
M_Parvum_JH.CDS.2489	3.C.1.1.1
M_Parvum_JH.CDS.2471	2.A.109.3.1
M_Parvum_JH.CDS.2469	2.A.37.5.1
M_Parvum_JH.CDS.2460	3.D.1.9.1
M_Parvum_JH.CDS.2459	3.D.1.4.3
M_Parvum_JH.CDS.2458	3.D.1.4.2
M_Parvum_JH.CDS.2457	3.D.1.4.2
M_Parvum_JH.CDS.2455	3.D.1.6.3
M_Parvum_JH.CDS.2454	3.D.1.8.1
M_Parvum_JH.CDS.2437	3.A.5.9.1
M_Parvum_JH.CDS.2434	1.C.82.1.1
M_Parvum_JH.CDS.2425	2.A.1.75.2
M_Parvum_JH.CDS.2645	5.B.1.8.2
